# Supplementary material for: The relationship between perceived stress and bedtime procrastination among Chinese college students: a moderated mediation model
Source: Front Psychiatry. 2025 Apr 9;16:1547389. doi: 10.3389/fpsyt.2025.1547389 (PMC12014641; doi:10.3389/fpsyt.2025.1547389)
Supplement: Supplementary file 1 [file DataSheet1.xlsx]

## Sheet: data
ID	Major	Grade	Age	Gender	The experience of being left behind	A1	A2	A3	A4	A5	A6	A7	A8	A9	B1	B2	B3	B4	B5	B6	B7	B8	B9	B10	B11	B12	B13	B14	C1	C2	C3	C4	C5	C6	C7	C8	C9	C10	C11	C12	C13	C14	C15	C16	C17	C18	C19	D1	D2
639	护理	2023	22	0	0	4	4	4	4	3	4	4	4	4	4	3	3	4	3	4	4	3	4	4	4	3	4	2	4	3	5	4	3	5	2	2	4	4	4	4	2	5	4	5	5	4	5	3	2
1346	应心	2021	21	0	0	4	4	4	3	2	4	5	4	4	3	3	3	4	4	4	4	3	4	4	4	3	5	3	3	4	6	4	2	4	3	2	4	6	6	6	2	4	2	3	6	4	3	3	2
987	临床医学	2023	18	0	0	4	4	2	4	3	4	5	4	4	2	2	2	3	3	2	3	3	3	3	2	4	4	3	3	4	3	3	2	4	6	6	1	1	1	6	6	6	6	6	5	4	2	2	2
373	药物制剂	2023	19	0	0	4	5	4	3	2	3	2	3	4	3	2	3	4	5	3	2	4	3	4	2	2	3	4	1	4	4	5	4	2	4	5	6	5	7	4	3	2	3	5	6	4	2	1	3
646	护理	2023	18	0	0	3	3	4	4	3	4	4	3	4	3	3	3	4	4	4	3	3	3	3	3	4	3	2	3	4	4	5	4	4	3	4	5	4	5	3	3	5	6	3	4	3	4	4	3
676	护理	2023	18	0	0	4	3	3	4	4	3	3	3	3	4	3	3	3	3	3	3	3	4	4	3	2	4	3	5	5	6	5	3	4	2	4	1	2	4	6	6	5	3	4	5	3	3	2	3
504	护理学	2023	18	0	0	4	4	4	2	3	3	3	4	4	3	4	4	4	4	4	4	3	3	4	2	3	4	4	4	5	4	3	3	3	3	2	6	4	4	4	6	5	5	5	5	5	2	3	2
703	护理	2023	19	0	0	4	3	4	3	2	4	5	2	3	2	3	4	3	2	1	4	3	2	2	3	3	1	3	1	3	5	3	6	5	7	5	6	4	4	5	3	4	5	3	1	3	5	5	4
709	护理	2023	19	0	0	5	5	5	3	5	5	5	1	5	5	3	3	4	4	4	3	3	4	3	4	3	3	4	4	3	4	4	5	5	4	4	5	5	3	4	3	5	3	4	3	6	4	3	3
912	临床医学	2023	19	0	0	1	4	4	4	3	4	4	4	4	3	3	3	4	4	4	4	4	2	4	3	4	4	4	3	3	4	4	2	2	5	5	5	5	6	6	4	4	4	4	4	5	3	4	2
970	临床医学	2023	19	0	0	3	4	3	2	3	2	3	2	3	2	3	2	3	4	3	4	3	4	3	2	3	4	3	2	3	4	5	4	5	4	5	4	5	4	5	4	5	4	5	4	3	3	2	3
1081	护理	2023	19	0	0	4	4	4	4	4	4	5	5	4	2	2	2	3	5	4	5	4	4	5	3	4	4	3	4	6	4	3	5	7	2	2	4	4	4	7	2	2	2	5	6	6	4	3	4
206	药学	2023	18	0	0	3	2	2	2	2	2	1	2	2	3	2	2	3	3	2	3	2	3	2	4	4	3	2	4	6	3	5	6	3	6	2	6	5	7	7	1	2	2	3	4	4	4	4	2
280	药学	2023	18	0	0	4	3	5	4	2	3	5	4	4	4	3	3	3	4	4	3	3	4	3	4	3	4	2	2	4	3	5	5	4	1	2	6	4	7	6	3	2	3	6	6	6	5	2	1
479	护理学	2023	18	0	0	3	3	3	4	4	3	4	4	4	3	2	2	3	3	3	4	2	4	4	2	2	4	2	4	5	4	5	5	5	4	2	1	6	6	5	2	2	2	6	6	6	4	2	2
370	药物制剂	2023	19	0	0	4	4	4	4	4	5	5	3	3	3	2	4	3	3	3	3	3	2	4	2	2	2	3	4	5	4	3	3	3	5	5	5	5	4	4	4	3	3	5	6	4	6	2	3
372	药物制剂	2023	18	0	0	1	5	5	2	3	3	4	2	5	1	2	3	5	5	4	5	2	4	3	2	1	5	2	4	5	5	4	5	6	4	4	3	5	4	4	4	5	3	3	4	5	4	3	2
350	药物制剂	2023	19	0	0	4	4	3	5	4	4	4	3	4	4	4	4	3	3	4	3	4	3	3	3	3	4	3	4	6	4	4	3	5	3	2	4	4	7	7	3	3	5	6	5	4	3	3	2
632	护理	2023	20	0	0	3	3	4	4	3	4	4	3	4	3	4	2	2	3	4	3	4	4	3	4	2	3	4	5	3	5	4	3	5	4	4	5	5	6	3	5	3	5	4	5	3	5	3	2
690	护理	2023	18	0	0	3	2	2	2	3	2	2	4	2	2	4	3	4	4	5	4	4	5	4	2	3	3	3	3	4	3	3	5	4	5	5	4	4	5	7	6	6	4	3	4	3	4	2	2
1109	护理	2023	18	0	0	5	4	4	3	4	4	3	3	4	2	2	2	4	4	4	4	2	3	5	1	2	4	2	2	4	3	4	3	4	6	4	6	4	5	6	5	5	4	5	5	4	3	4	3
27	应心	2023	18	0	0	4	3	3	3	3	3	3	3	3	4	3	3	4	4	4	3	3	3	3	3	4	3	3	5	5	4	4	4	7	5	5	5	5	7	7	7	3	4	1	1	3	1	2	2
543	护理	2023	19	0	0	4	3	3	3	2	2	3	2	4	4	3	3	2	2	3	4	3	2	2	3	5	2	3	5	6	5	4	6	5	3	2	1	6	6	6	4	3	3	5	4	5	4	3	2
846	护理	2023	19	0	0	5	5	5	2	3	2	2	5	3	2	5	3	3	4	2	3	2	2	1	5	3	2	3	2	4	4	4	5	3	5	7	2	4	6	2	5	7	3	4	7	2	7	1	1
1368	口腔	2023	18	0	1	4	3	2	4	5	4	4	4	4	4	4	4	4	4	4	4	3	4	4	3	3	4	3	4	4	4	4	4	5	1	3	5	4	4	4	4	4	4	3	4	4	4	3	3
828	护理	2023	19	0	1	5	4	4	5	5	5	4	5	4	4	4	3	3	3	3	4	3	3	4	3	4	4	2	4	3	5	5	4	4	2	2	2	1	7	7	4	5	5	4	5	4	3	3	3
892	护理	2023	20	0	1	4	4	4	4	4	4	4	3	4	3	3	3	3	3	4	4	4	4	4	4	4	3	2	4	6	5	4	4	6	5	5	1	1	1	4	5	6	6	5	4	3	1	3	2
968	临床医学	2023	19	0	1	4	4	5	4	3	5	2	4	3	4	3	3	3	3	4	3	3	4	3	3	5	2	3	3	5	2	3	5	3	4	4	6	6	6	2	2	4	1	5	5	5	5	3	3
1163	护理	2023	19	0	1	4	4	4	4	3	3	4	4	4	3	2	2	4	4	3	3	3	5	5	2	3	4	4	3	5	3	3	3	5	1	6	6	5	4	6	6	6	3	3	4	3	2	3	2
112	临床五班	2021	20	0	1	5	5	2	5	5	5	3	5	3	4	4	3	2	4	4	3	4	1	3	2	3	4	4	4	5	3	6	5	5	5	4	6	6	1	7	2	3	3	2	5	4	2	1	1
495	护理学	2023	20	0	1	5	3	4	4	4	4	4	5	4	4	4	4	3	3	4	4	4	4	4	4	3	3	3	4	4	4	4	3	6	2	2	6	6	6	6	3	2	2	3	4	5	6	4	3
769	护理	2023	21	0	1	5	5	4	4	4	5	5	5	4	5	5	3	4	4	3	5	4	4	2	1	3	4	5	2	5	4	5	5	5	3	2	6	6	4	6	6	3	3	2	3	3	5	4	2
622	护理	2023	20	0	1	5	4	2	3	2	3	4	3	4	3	3	2	3	3	2	3	2	3	4	3	2	3	2	4	6	5	3	4	6	7	7	1	1	7	4	2	2	3	5	4	5	3	3	1
79	临床五班	2021	20	0	1	4	4	3	4	4	4	4	5	4	5	5	5	4	3	2	3	2	3	2	3	5	3	5	6	6	4	6	4	3	2	2	1	4	4	7	3	6	4	3	6	7	2	3	2
388	药物制剂	2023	19	0	1	3	3	3	3	3	3	2	2	3	3	3	3	3	3	3	3	3	3	3	3	3	3	3	5	5	5	4	4	4	4	4	4	4	4	4	4	5	4	4	4	4	4	3	3
329	药学	2023	19	0	1	4	3	3	4	2	2	2	3	3	2	3	3	1	2	3	2	3	2	3	3	3	2	2	5	5	3	4	3	5	5	3	6	6	4	7	3	5	3	3	4	4	3	2	3
1216	药事管理	2023	18	0	1	4	4	4	3	4	4	4	5	4	4	4	4	4	4	4	3	3	3	3	2	3	4	3	4	5	3	4	4	4	5	5	5	5	2	6	4	4	4	5	5	5	3	3	3
1393	口腔	2023	18	0	1	5	4	4	5	3	4	4	4	4	4	2	3	2	2	4	1	2	2	4	2	4	5	1	4	6	3	6	6	5	4	4	4	4	1	6	5	4	4	4	5	4	3	4	2
1421	口腔	2023	18	0	1	4	5	4	5	5	5	4	5	4	5	4	3	4	3	4	3	4	3	3	4	4	3	4	1	5	3	2	2	5	6	6	6	3	6	6	5	5	5	4	4	5	3	4	2
210	药学	2023	19	0	1	4	4	3	4	3	3	3	3	3	4	4	4	3	3	3	4	4	3	3	4	4	2	4	3	4	4	5	6	4	4	3	5	6	6	6	4	5	4	4	3	3	4	2	2
325	药学	2023	19	0	1	4	4	4	3	4	4	3	4	4	4	3	3	3	3	3	3	3	3	3	3	3	3	3	5	6	4	5	5	4	3	2	4	4	6	7	3	5	4	3	3	5	5	3	3
810	护理	2023	18	0	1	4	3	4	4	3	5	5	4	4	3	3	3	4	4	4	3	3	3	3	3	4	3	3	4	6	5	4	3	3	4	4	2	2	7	5	3	5	5	6	5	5	5	2	1
1334	应心	2021	21	0	1	3	3	4	3	2	3	3	2	3	3	2	3	3	2	2	2	3	2	2	2	4	3	2	5	6	5	6	6	4	2	2	4	4	6	6	2	2	2	6	6	6	4	3	4
55	应心	2023	19	0	1	4	4	3	3	3	4	4	4	4	4	4	3	4	4	4	4	3	4	4	3	2	4	2	3	5	5	3	3	5	2	2	4	7	7	7	3	3	3	6	6	6	5	2	2
477	护理学	2023	20	0	1	5	4	4	5	5	5	4	5	4	4	3	5	3	3	4	3	2	4	4	4	5	3	3	6	6	6	5	4	6	1	1	4	4	7	7	5	2	4	5	5	4	3	2	2
1252	药事管理	2023	18	0	1	2	4	3	2	2	3	3	2	4	3	4	3	3	3	3	3	3	3	4	2	3	3	3	4	5	5	4	4	5	3	6	5	6	2	5	5	4	4	5	5	4	4	3	2
124	临床五班	2021	20	0	1	3	4	4	4	2	5	4	5	3	2	4	3	4	3	4	4	4	3	4	4	5	4	3	5	4	6	3	2	6	6	4	4	4	6	6	3	2	5	7	5	5	3	2	1
307	药学	2023	18	0	1	3	4	4	3	3	3	4	4	4	3	2	2	3	3	2	3	2	3	4	2	3	4	2	4	5	5	5	3	3	6	4	6	6	6	6	5	5	4	4	3	3	3	4	3
1097	护理	2023	18	0	1	4	4	4	5	4	5	5	5	5	3	3	2	4	4	4	4	3	3	3	3	2	4	2	4	2	2	2	1	7	7	1	7	7	7	7	3	4	2	6	7	6	4	3	4
1228	药事管理	2023	19	0	1	4	3	4	3	3	3	5	2	3	2	2	2	4	4	4	3	3	3	3	2	3	4	3	4	5	5	4	3	5	4	4	4	4	5	4	5	5	5	5	5	5	5	3	2
1283	药事管理	2023	18	0	1	4	3	4	3	3	3	4	3	4	3	2	3	3	4	3	4	2	4	4	3	2	4	3	5	5	6	5	4	4	4	4	6	6	6	6	2	4	2	5	4	3	5	4	1
287	药学	2023	18	0	1	4	4	4	4	3	4	3	3	4	2	3	3	2	2	3	4	3	2	3	2	4	3	2	4	5	3	6	4	3	3	2	7	6	7	7	2	2	4	6	6	6	4	4	4
297	药学	2023	18	0	1	4	4	4	4	4	4	4	4	4	4	3	3	4	4	4	4	2	4	4	2	4	4	4	2	6	2	4	6	6	6	6	6	6	6	6	6	6	5	2	2	2	2	3	1
480	护理学	2023	20	0	1	3	4	5	4	3	5	5	3	3	3	2	2	2	3	2	3	2	3	3	1	2	4	2	5	6	5	4	3	5	3	3	7	7	7	6	5	4	4	3	3	4	3	2	4
683	护理	2023	19	0	1	4	4	4	3	4	5	5	5	4	5	5	5	3	2	3	4	3	3	3	3	4	3	4	4	4	5	4	2	6	6	2	6	5	3	6	7	7	5	4	4	4	3	2	2
976	临床医学	2023	18	0	1	4	4	3	4	4	4	4	4	3	4	3	2	3	4	4	3	3	4	4	3	4	4	2	4	3	3	4	2	5	5	5	5	6	6	7	7	5	5	4	4	4	3	3	4
335	药学	2023	19	0	1	3	4	4	4	4	4	4	4	3	3	3	2	4	3	4	3	2	4	4	3	4	2	2	3	5	5	6	7	5	4	4	6	6	6	6	5	2	2	3	4	3	6	3	2
497	护理学	2023	21	0	1	4	3	3	4	4	4	4	4	4	4	3	2	3	3	3	4	3	3	4	3	3	3	3	4	4	3	2	4	5	6	4	7	4	7	4	5	6	5	4	5	5	4	3	2
524	护理学	2023	19	0	1	4	3	4	4	2	5	3	5	4	3	2	3	2	3	3	3	3	3	3	2	4	4	2	5	4	3	4	6	5	2	2	4	5	7	7	3	5	5	5	5	6	5	4	3
623	护理	2023	21	0	1	4	4	2	5	3	4	4	4	4	5	4	4	3	4	4	3	2	5	4	2	3	3	2	4	3	3	6	6	5	3	2	7	7	3	4	6	6	5	5	5	6	2	2	1
764	护理	2023	18	0	1	3	4	4	4	3	4	4	3	4	2	2	1	2	3	4	2	3	3	4	1	4	4	4	3	3	3	4	4	5	5	5	6	4	7	7	5	6	4	6	5	4	2	3	2
34	应心	2023	19	0	1	5	3	3	3	5	4	3	5	4	5	4	4	4	4	4	4	3	4	4	4	4	3	3	4	7	6	4	7	7	3	3	4	5	6	6	4	3	3	5	5	4	3	3	2
534	护理	2023	20	0	1	2	3	4	4	3	2	5	3	4	4	3	5	4	5	3	3	4	4	5	3	4	3	2	1	2	1	4	5	3	7	7	4	5	6	5	5	7	5	6	7	5	4	2	1
1337	应心	2021	21	0	1	3	4	3	3	4	2	5	3	2	3	3	2	3	3	3	2	3	3	2	4	4	2	2	5	5	5	6	5	5	4	4	4	4	7	1	3	4	4	5	6	7	5	3	3
68	应心	2023	20	0	1	4	3	3	4	3	3	4	3	3	4	3	3	3	3	3	2	3	3	3	3	3	3	3	4	4	5	4	4	3	4	2	7	7	4	7	5	5	4	6	6	5	4	2	2
408	药物制剂	2023	19	0	1	5	3	4	3	3	4	4	5	4	3	4	2	3	4	4	3	4	3	3	3	4	4	4	4	3	4	4	3	5	4	4	6	5	6	7	5	5	5	5	6	5	4	2	3
827	护理	2023	19	0	1	3	2	3	2	3	3	3	3	4	2	3	3	2	3	2	3	2	3	4	2	4	4	2	5	4	6	6	3	4	6	6	4	5	5	7	3	6	4	3	5	5	3	4	5
294	药学	2023	18	0	1	4	3	4	4	4	4	3	4	3	3	3	3	3	3	3	3	3	2	3	2	2	3	2	4	5	4	5	5	5	3	3	6	6	6	6	3	4	3	6	6	6	5	4	3
356	药物制剂	2023	19	0	1	3	3	4	3	2	4	5	4	4	3	2	2	4	3	4	4	4	4	4	3	3	4	3	3	5	2	4	2	5	5	5	6	6	7	6	5	5	5	5	5	6	4	3	3
378	药物制剂	2023	18	0	1	3	3	4	2	4	3	2	3	3	4	4	4	3	2	3	2	3	3	3	3	4	2	3	4	5	5	5	4	5	4	4	6	6	6	6	4	4	5	5	5	5	3	3	3
678	护理	2023	18	0	1	4	4	3	4	3	5	4	5	4	3	3	4	4	4	3	4	4	3	4	4	4	3	5	5	5	6	6	5	2	5	5	7	7	7	7	3	2	2	4	3	5	5	5	1
1066	临床	2023	18	0	1	3	4	3	4	4	3	3	4	3	3	3	2	3	3	2	4	3	3	4	2	4	3	2	3	5	4	5	5	6	3	4	2	4	7	7	5	5	5	5	5	6	5	3	3
1152	护理	2023	19	0	1	4	4	4	4	4	4	4	4	4	3	2	3	3	4	3	3	3	3	4	2	3	3	3	4	5	4	5	5	4	6	6	6	5	6	6	4	5	4	5	4	4	3	3	2
6	应心	2023	19	0	1	3	3	2	4	3	3	2	3	3	4	3	3	3	3	3	3	4	3	3	3	4	3	4	4	5	6	6	5	5	5	5	5	5	2	6	5	5	5	5	5	5	3	3	2
100	临床五班	2021	21	0	1	4	4	3	4	3	3	3	4	4	4	3	3	3	3	3	4	3	3	3	3	4	3	2	5	5	3	5	6	4	4	4	4	4	7	7	6	5	5	4	5	4	5	2	2
547	护理	2023	19	0	1	4	3	3	4	4	4	4	4	4	3	2	3	4	4	4	4	3	4	4	2	4	3	3	4	5	6	6	6	5	3	3	7	7	7	7	3	2	5	3	5	3	5	3	2
647	护理	2023	20	0	1	4	3	4	4	4	4	4	3	4	4	4	4	4	4	4	3	3	3	4	4	4	3	2	4	5	3	4	4	5	6	6	6	6	6	6	5	5	6	3	4	5	3	3	3
829	护理	2023	21	0	1	4	5	3	4	4	4	4	4	3	3	2	2	3	3	3	3	2	3	3	2	4	4	2	4	5	5	5	4	5	6	6	3	5	6	6	5	4	4	5	5	5	4	4	4
888	护理	2023	19	0	1	5	4	5	4	2	5	4	5	4	4	4	3	4	3	4	3	3	4	4	3	2	3	2	4	5	4	4	4	6	7	6	1	3	2	6	6	6	4	6	6	6	6	1	2
157	药学	2023	18	0	1	3	2	3	4	2	5	3	5	3	3	4	3	4	3	4	3	3	3	4	1	4	3	2	4	5	4	5	5	4	5	5	4	4	4	6	5	5	5	6	6	6	5	3	3
519	护理学	2023	18	0	1	3	4	2	4	4	3	3	2	3	3	2	3	4	3	3	4	2	4	3	3	3	2	2	4	5	4	6	6	3	5	5	6	6	6	6	3	5	5	5	5	5	3	3	2
786	护理	2023	20	0	1	4	3	4	5	4	4	4	4	3	2	4	3	4	3	4	3	3	4	4	4	4	4	4	3	5	5	4	3	5	6	6	6	6	4	5	6	6	6	4	4	5	4	2	2
984	临床医学	2023	19	0	1	5	4	3	4	4	5	4	5	4	4	3	3	3	3	2	4	3	3	3	3	3	4	2	4	5	4	4	5	4	6	6	7	7	1	7	4	4	4	7	7	6	1	2	3
994	临床	2023	19	0	1	4	4	3	4	2	5	4	5	4	4	4	4	3	4	5	3	2	3	4	3	4	4	4	4	3	4	5	2	2	3	5	6	4	7	7	7	6	6	6	5	5	6	2	2
1103	护理	2023	19	0	1	3	4	3	3	2	2	2	3	3	3	2	3	2	2	3	3	2	3	2	2	3	2	2	5	6	5	4	5	5	2	2	6	6	6	6	4	4	4	6	6	6	5	2	3
121	临床五班	2021	22	0	1	4	2	2	3	4	4	3	4	4	4	3	3	3	3	2	3	3	3	2	2	3	3	1	4	5	5	4	4	4	5	4	7	7	7	7	5	6	4	4	4	4	4	3	2
179	药学	2023	20	0	1	3	4	4	3	2	3	3	4	4	3	4	3	3	3	3	4	3	4	3	3	4	3	3	3	6	3	6	6	6	4	4	4	5	6	6	5	6	5	4	5	5	5	4	2
428	药物制剂	2023	18	0	1	3	4	4	4	4	4	3	4	2	2	3	3	3	2	3	2	4	2	3	3	4	3	4	3	5	5	4	3	5	5	3	6	6	4	6	5	5	5	6	6	6	6	2	2
441	药物制剂	2023	18	0	1	4	4	4	4	3	4	4	4	4	3	3	3	3	3	3	4	3	4	3	3	3	4	3	5	5	3	4	5	5	7	5	6	6	7	6	5	4	4	5	4	4	4	2	2
1106	护理	2023	19	0	1	3	3	3	2	2	3	3	3	3	2	2	3	2	3	3	3	2	2	2	3	4	3	3	3	3	5	6	5	5	6	6	4	4	6	6	5	6	5	5	5	5	4	3	3
1114	护理	2023	18	0	1	4	4	4	4	2	3	4	3	4	2	2	3	3	3	2	2	3	3	3	3	2	3	3	4	5	6	5	5	6	3	3	6	7	7	7	5	5	4	3	4	5	4	3	2
1225	药事管理	2023	19	0	1	3	4	2	2	2	2	3	2	2	2	3	3	3	3	2	3	4	3	3	4	3	4	2	5	6	6	5	4	4	3	3	5	7	7	7	3	4	4	5	5	6	5	3	3
1304	应心	2021	21	0	1	4	5	4	5	4	3	4	3	4	3	3	4	3	3	4	4	3	4	4	3	4	3	3	5	6	4	5	6	5	5	3	6	6	7	7	6	5	5	4	4	3	2	1	2
197	药学	2023	18	0	1	3	3	2	2	3	2	2	2	2	2	4	3	3	4	3	4	2	4	4	3	3	3	2	4	6	5	5	6	3	1	4	6	6	7	7	6	4	4	5	5	5	6	4	3
281	药学	2023	18	0	1	3	4	4	3	3	2	4	2	4	2	2	2	4	4	3	4	2	3	4	1	3	4	2	5	5	4	4	4	5	7	4	7	7	7	7	5	4	4	4	4	4	4	4	2
299	药学	2023	18	0	1	3	4	4	4	5	4	3	3	4	2	2	3	3	3	4	3	2	4	4	1	4	3	2	4	6	3	6	2	4	7	5	4	3	6	7	4	7	3	6	7	7	4	4	3
595	护理	2023	18	0	1	3	3	4	4	3	3	3	3	4	3	3	2	3	4	2	3	4	4	4	2	3	4	3	3	3	4	4	3	5	4	4	6	6	7	7	6	7	5	6	6	6	3	3	3
666	护理	2023	20	0	1	3	4	2	2	2	2	2	2	2	2	2	3	2	2	2	2	3	2	2	2	3	3	2	5	5	5	5	5	5	4	4	7	7	7	7	3	4	4	5	5	5	3	4	3
687	护理	2023	20	0	1	4	4	4	3	3	3	3	4	3	4	4	4	4	4	4	4	2	4	4	3	3	3	2	5	6	7	4	4	7	2	3	7	6	7	7	3	5	5	3	6	5	3	2	1
794	护理	2023	19	0	1	3	3	3	4	3	3	3	4	4	4	3	2	3	3	2	3	4	4	3	3	4	3	4	4	5	5	5	5	4	5	5	6	6	5	4	5	4	4	5	6	6	6	3	2
866	护理	2023	19	0	1	4	4	3	4	2	4	4	4	4	3	2	2	2	2	2	3	3	3	4	2	3	3	2	3	4	5	4	4	4	6	6	6	6	3	6	6	6	4	6	6	6	4	3	3
9	应心	2023	20	0	1	4	4	3	4	3	4	4	4	3	3	3	3	2	2	2	2	2	3	3	3	3	4	3	3	6	5	6	5	5	5	2	4	6	6	6	6	6	5	5	5	5	5	2	2
39	应心	2023	18	0	1	3	2	3	2	2	3	2	3	3	2	2	2	3	3	3	3	3	3	3	3	3	3	2	4	5	5	6	3	3	5	3	6	5	6	6	6	5	5	6	6	6	5	4	3
342	药物制剂	2023	20	0	1	5	4	4	1	1	4	2	4	4	3	3	3	3	3	4	2	3	4	4	2	4	2	3	4	6	5	5	7	5	4	4	4	4	4	6	5	7	5	6	6	6	3	3	3
448	护理学	2023	18	0	1	5	4	3	5	5	5	4	5	4	4	5	5	3	4	3	4	3	3	3	4	4	3	3	4	4	3	4	5	4	4	4	7	6	7	7	5	4	4	7	7	7	3	3	3
604	护理	2023	20	0	1	3	2	2	3	2	2	2	1	3	3	3	3	2	2	2	2	3	2	2	2	4	2	2	5	6	5	6	6	4	4	4	4	5	1	6	6	6	4	6	6	6	6	4	3
641	护理	2023	18	0	1	4	4	3	4	4	4	3	3	3	3	2	2	3	4	3	2	2	2	2	2	4	3	3	5	6	6	6	5	4	4	4	7	7	6	6	4	5	4	4	5	5	3	3	3
1176	护理	2023	19	0	1	3	4	4	3	1	2	3	3	3	4	2	2	2	2	3	3	3	2	2	2	4	3	3	5	5	6	6	4	4	7	3	6	6	2	7	6	5	5	5	5	5	4	5	2
1429	口腔	2023	19	0	1	5	3	2	5	3	4	4	4	2	4	5	4	3	3	3	4	3	3	3	3	4	2	3	3	4	6	5	6	4	5	4	6	6	6	7	5	3	5	6	6	6	3	1	3
4	应心	2023	19	0	1	4	4	4	3	3	4	4	4	4	3	2	2	4	3	3	3	3	4	4	2	4	4	3	4	5	5	5	4	4	5	5	6	6	7	7	5	5	5	5	5	5	4	3	4
101	临床五班	2021	22	0	1	3	5	2	4	4	3	4	2	3	2	2	2	4	4	5	4	2	4	5	3	4	3	3	3	5	5	5	5	4	5	5	6	6	7	6	7	6	6	4	4	4	4	3	3
319	药学	2023	19	0	1	5	4	5	5	4	4	4	4	4	4	4	3	4	3	3	4	2	4	4	2	4	4	2	5	5	3	4	2	6	6	4	7	6	6	6	6	6	4	6	6	6	3	3	1
392	药物制剂	2023	18	0	1	4	5	4	4	3	3	2	2	4	4	4	4	2	3	3	3	3	2	2	3	5	3	3	5	5	6	3	3	5	6	6	4	5	6	6	6	6	5	6	6	6	2	2	2
578	护理	2023	19	0	1	5	3	3	4	4	4	4	5	4	2	2	2	3	2	2	3	5	3	2	5	5	3	3	5	5	5	6	6	6	1	2	7	6	7	7	6	5	5	4	4	4	6	2	1
656	护理	2023	20	0	1	4	4	4	3	3	4	4	4	4	2	2	2	3	3	3	4	2	4	3	2	3	3	3	2	5	6	5	6	6	6	6	6	5	6	6	4	5	5	5	5	5	3	3	3
770	护理	2023	20	0	1	5	4	3	5	4	5	4	4	4	4	3	2	3	3	3	2	3	3	2	3	3	2	3	4	4	5	4	3	5	6	6	6	6	4	7	6	6	5	6	5	5	4	3	2
800	护理	2023	19	0	1	4	3	2	4	3	3	3	4	3	3	3	3	3	4	3	3	3	3	3	3	3	3	2	4	5	5	5	4	5	6	6	7	7	3	6	6	5	5	5	5	5	3	3	3
1205	药事管理	2023	20	0	1	3	4	3	3	2	3	2	2	3	1	1	1	2	2	3	4	2	3	3	2	2	3	2	4	5	4	5	5	5	5	5	5	5	6	6	6	4	4	6	6	6	5	3	2
1246	药事管理	2023	21	0	1	3	2	3	2	4	2	2	2	3	2	3	3	3	3	3	3	3	4	4	3	3	4	2	4	3	4	5	5	5	5	4	5	6	6	6	6	6	6	6	6	5	4	3	2
74	临床五班	2021	20	0	1	4	2	4	4	4	4	5	3	4	3	3	4	3	3	3	2	2	4	4	2	4	3	3	5	6	5	5	4	6	5	5	6	6	7	6	5	4	4	5	6	5	3	2	3
89	临床五班	2021	20	0	1	5	5	4	4	3	3	3	4	4	4	4	5	4	4	4	3	3	4	3	3	4	3	4	4	6	3	5	7	4	7	6	7	7	7	7	5	6	3	3	5	4	2	4	2
309	药学	2023	18	0	1	4	4	4	5	5	5	4	4	4	4	2	3	3	3	4	4	3	5	5	3	4	2	2	5	4	2	3	3	7	6	5	6	7	7	7	7	5	3	6	7	6	2	2	2
334	药学	2023	19	0	1	4	4	3	4	3	3	4	3	3	4	3	3	3	3	3	3	2	4	4	4	3	3	3	4	5	4	3	5	5	5	5	5	5	7	7	5	5	5	6	6	6	5	2	2
430	药物制剂	2023	19	0	1	3	3	4	3	2	2	5	2	3	3	3	3	3	4	3	4	3	3	4	4	4	3	3	3	5	5	6	2	2	6	6	6	6	6	6	6	6	6	6	6	6	3	3	2
473	护理学	2023	19	0	1	5	4	4	4	3	5	3	1	4	2	1	1	2	2	3	3	2	1	4	1	5	4	1	5	5	6	7	4	6	5	3	7	7	7	7	3	3	3	5	7	5	3	3	2
670	护理	2023	20	0	1	4	3	3	3	3	4	3	3	3	4	3	4	3	3	4	4	3	3	3	4	3	3	3	4	5	5	5	4	4	4	4	6	6	7	7	5	5	6	5	5	6	5	2	2
752	护理	2023	18	0	1	3	4	4	4	2	3	3	2	4	3	2	2	3	3	4	3	2	3	3	2	3	4	3	4	5	5	5	4	5	5	5	7	7	7	7	4	5	5	5	6	5	2	3	2
767	护理	2023	19	0	1	4	4	4	4	3	5	5	3	5	3	2	3	4	4	4	4	3	4	4	3	3	4	3	3	4	5	5	4	5	5	5	6	6	6	7	6	5	5	5	5	6	5	3	2
781	护理	2023	22	0	1	3	4	3	3	3	3	4	3	3	3	2	2	3	3	3	4	2	3	3	2	3	4	2	5	4	4	5	4	4	6	6	6	6	4	6	6	6	6	6	5	4	5	3	2
857	护理	2023	18	0	1	4	4	4	3	4	4	2	4	4	2	2	4	4	3	4	4	2	3	4	3	4	2	3	4	5	5	6	6	5	4	4	6	6	4	6	5	5	5	5	6	6	5	3	2
900	护理	2023	19	0	1	2	3	3	3	3	3	4	2	4	3	3	2	4	4	4	4	3	3	3	3	3	5	2	3	2	5	6	2	5	6	6	6	6	6	7	7	7	5	4	6	6	3	1	1
951	临床医学	2023	19	0	1	3	3	4	2	3	3	4	3	4	4	3	4	3	4	4	3	4	4	4	3	4	3	4	4	5	4	5	3	2	6	6	6	6	5	6	6	5	4	7	6	6	6	3	2
1299	药事管理	2023	20	0	1	3	4	4	4	4	4	4	3	4	3	2	3	4	4	4	3	3	4	5	3	3	3	3	5	6	4	5	3	5	6	6	6	6	5	6	6	6	5	4	5	5	4	3	3
1413	口腔	2023	19	0	1	3	3	2	3	4	4	2	4	3	4	3	3	4	2	2	3	3	2	3	2	5	3	3	4	6	6	4	3	2	7	6	6	4	7	7	4	4	5	6	6	7	4	3	4
2	应心	2023	19	0	1	3	4	3	3	2	3	4	4	3	2	3	2	2	3	3	3	2	2	3	2	4	4	2	5	6	4	4	5	5	5	5	6	5	5	7	5	6	5	7	5	5	4	3	3
111	临床五班	2021	21	0	1	4	4	4	4	1	4	4	4	4	2	1	2	2	2	2	2	2	4	1	2	3	4	2	5	5	5	4	4	4	7	7	7	7	7	7	4	7	4	4	4	4	3	3	3
113	临床五班	2021	20	0	1	4	4	3	4	3	4	3	3	4	3	3	3	3	3	2	3	3	3	4	4	4	3	3	4	5	5	5	7	4	1	5	6	6	7	7	6	6	6	5	5	5	4	4	3
192	药学	2023	18	0	1	4	3	4	4	3	4	4	5	3	2	2	2	2	3	4	3	3	3	3	2	4	3	3	4	4	5	5	4	4	6	6	7	7	7	7	4	5	5	5	5	5	4	3	4
594	护理	2023	20	0	1	4	4	4	4	2	4	4	4	2	5	4	5	3	3	3	4	2	4	4	4	4	5	2	2	4	3	5	5	6	1	1	7	7	7	7	7	7	7	7	7	7	2	3	4
771	护理	2023	18	0	1	3	4	4	4	4	4	4	4	4	3	3	3	3	3	3	3	3	3	4	3	4	4	3	5	5	4	6	2	6	5	5	6	6	7	7	5	4	4	5	6	6	5	2	3
1167	护理	2023	18	0	1	5	4	4	4	5	5	3	2	2	4	2	2	4	4	4	4	2	3	3	3	3	3	3	4	4	5	4	4	4	4	3	7	7	7	6	4	6	6	6	6	6	6	2	2
1305	应心	2021	21	0	1	2	4	4	3	2	2	4	2	5	2	2	2	2	2	3	3	3	3	2	3	4	3	2	5	6	6	6	4	5	3	3	7	6	7	7	4	4	4	6	6	6	4	3	2
1385	口腔	2023	19	0	1	3	4	4	4	3	4	4	4	4	3	2	2	3	3	4	4	3	4	4	2	4	3	2	3	5	4	3	3	4	6	6	6	6	7	7	6	6	6	6	6	6	3	3	2
186	药学	2023	19	0	1	3	3	3	2	3	3	3	3	2	2	2	2	2	3	3	3	3	3	4	3	4	2	3	5	5	4	5	4	4	4	4	4	5	7	7	7	6	6	6	6	7	4	2	3
472	护理学	2023	20	0	1	4	3	4	4	2	4	4	4	4	4	3	2	3	2	2	2	3	4	4	3	4	3	3	4	6	5	6	6	5	5	5	7	7	7	6	4	4	4	5	5	5	4	3	2
696	护理	2023	19	0	1	4	5	4	4	3	4	2	3	4	3	3	3	3	3	2	3	2	4	3	4	4	2	2	6	5	6	5	3	4	4	4	5	5	5	6	6	6	6	6	6	6	6	3	3
782	护理	2023	20	0	1	4	2	4	4	4	4	4	4	4	4	3	2	2	2	3	3	2	3	2	3	4	3	2	4	6	5	6	5	4	6	6	6	7	6	6	5	5	5	5	4	5	4	2	2
1149	护理	2023	19	0	1	2	3	4	4	3	3	2	4	4	3	2	2	3	3	1	3	4	4	3	2	4	4	1	5	6	6	2	5	6	7	7	6	2	6	1	7	7	7	6	6	5	3	4	3
1227	药事管理	2023	18	0	1	4	4	3	1	1	3	2	4	3	5	3	3	3	3	3	3	2	4	4	1	4	2	1	5	6	6	5	2	2	7	5	7	6	2	7	6	6	6	6	6	6	4	3	2
1302	药事管理	2023	19	0	1	3	4	3	3	3	4	3	2	3	4	4	3	3	3	3	3	3	3	2	3	4	3	3	4	5	3	5	4	5	7	5	7	7	4	6	6	6	5	6	6	6	3	3	2
1354	口腔	2023	19	0	1	5	4	4	4	3	4	4	5	4	2	2	2	3	3	2	3	4	3	2	2	3	3	2	5	7	4	5	3	6	6	3	7	7	7	7	5	5	4	6	4	4	5	3	4
1370	口腔	2023	19	0	1	4	4	4	5	3	4	4	4	4	4	3	3	3	3	3	2	3	4	4	2	4	4	3	5	5	6	4	3	5	5	5	6	6	6	6	6	6	6	5	6	5	4	2	2
1444	口腔	2023	19	0	1	4	4	3	4	4	4	3	4	2	3	3	3	2	2	2	2	4	2	3	4	4	2	3	4	6	5	5	6	5	6	6	6	6	6	6	3	5	5	5	5	5	5	3	2
125	临床五班	2021	20	0	1	3	3	2	3	3	3	2	3	2	3	3	3	3	3	4	4	3	3	3	2	2	4	2	5	6	6	6	6	6	1	2	6	6	7	6	6	5	5	6	6	6	4	4	2
228	药学	2023	18	0	1	4	5	4	4	3	4	4	1	3	3	2	2	3	3	4	2	2	4	3	1	4	3	2	3	6	6	6	6	5	5	5	5	5	2	6	6	6	6	6	6	6	5	4	4
262	药学	2023	18	0	1	5	1	3	4	5	2	2	2	3	3	4	4	3	4	2	3	1	1	3	2	5	3	3	4	6	4	7	5	6	3	2	7	6	7	7	6	6	4	6	5	4	6	3	5
295	药学	2023	18	0	1	3	4	4	4	4	3	4	4	4	4	4	4	3	3	3	3	3	4	3	3	4	3	3	5	6	5	5	4	4	6	6	6	6	6	6	6	6	6	5	5	5	3	2	1
301	药学	2023	19	0	1	3	2	2	3	3	3	2	3	3	3	3	2	2	4	3	2	3	4	3	4	4	3	3	5	5	4	5	3	6	7	3	7	7	7	7	7	7	6	3	4	4	4	2	1
552	护理	2023	19	0	1	5	4	2	3	4	4	4	3	4	3	4	4	3	3	3	3	4	3	4	3	3	3	4	4	5	5	4	3	4	6	5	6	6	6	6	6	5	5	7	7	7	4	3	2
660	护理	2023	18	0	1	3	3	3	3	3	3	3	3	3	3	3	3	2	3	2	3	4	3	3	3	4	3	3	4	5	5	5	5	5	5	5	3	4	7	6	6	6	6	6	6	6	6	2	3
691	护理	2023	20	0	1	4	3	4	4	3	4	4	4	4	3	2	2	2	3	2	3	2	3	2	3	4	2	2	5	6	5	6	5	5	6	6	7	6	2	6	6	5	5	5	5	5	5	3	4
745	护理	2023	20	0	1	4	3	2	3	2	3	2	2	3	3	2	2	2	3	2	2	2	2	2	2	2	2	2	3	6	5	6	5	4	5	5	6	6	6	6	5	5	5	6	6	6	5	4	4
1131	护理	2023	20	0	1	1	2	3	3	3	2	3	3	3	1	1	1	4	4	3	3	3	4	5	1	3	3	3	4	5	5	5	5	5	6	6	6	6	6	6	6	5	5	5	5	5	5	3	3
1402	口腔	2023	19	0	1	4	3	3	3	3	3	3	4	3	3	3	3	3	2	3	3	2	3	4	2	4	3	2	4	5	5	6	5	6	3	6	6	7	5	7	7	5	5	5	5	5	4	3	3
72	应心	2023	18	0	1	5	3	3	4	3	4	4	2	2	4	3	2	4	3	4	4	3	3	3	2	4	3	4	4	5	4	5	6	6	4	5	6	7	7	7	5	6	6	4	7	6	2	3	2
88	临床五班	2021	20	0	1	4	4	2	3	4	2	2	2	2	3	2	3	2	2	2	3	2	2	2	2	4	2	2	5	6	5	6	7	5	3	3	7	7	7	7	4	4	3	5	6	6	6	3	4
103	临床五班	2021	21	0	1	5	4	4	4	4	4	4	4	4	3	3	3	3	3	2	3	2	4	4	2	3	3	2	5	5	6	5	4	4	5	5	5	5	7	7	5	6	6	6	6	6	4	3	2
181	药学	2023	18	0	1	4	4	4	3	2	3	3	3	2	2	2	2	4	3	4	3	2	3	3	2	2	3	2	4	5	5	5	5	4	5	5	6	6	6	6	6	6	6	5	6	6	5	2	2
189	药学	2023	20	0	1	5	3	3	4	2	5	4	4	3	3	2	3	3	3	2	2	3	2	2	3	4	3	3	4	6	6	5	4	5	5	4	4	6	7	7	5	5	4	7	7	7	4	3	3
198	药学	2023	18	0	1	3	3	4	3	2	2	3	2	3	2	2	2	2	3	2	2	2	2	2	2	4	3	2	6	6	5	6	5	5	1	5	7	7	7	7	5	5	5	5	5	5	5	3	3
217	药学	2023	19	0	1	3	5	4	5	5	4	5	5	5	2	1	2	3	3	4	5	3	3	3	3	3	3	2	5	5	4	4	4	6	4	4	7	7	7	7	7	5	4	5	6	5	6	3	2
263	药学	2023	19	0	1	4	4	2	2	2	3	3	3	3	2	1	2	2	2	3	3	3	3	3	3	3	3	3	4	5	5	5	5	5	5	5	6	6	6	6	6	6	5	5	6	6	5	3	3
407	药物制剂	2023	20	0	1	4	3	4	4	3	2	3	2	4	3	4	3	3	3	4	4	3	4	4	2	3	3	4	5	6	6	5	7	6	6	3	4	6	5	7	6	5	5	5	5	5	5	3	2
539	护理	2023	19	0	1	5	5	4	4	2	5	4	5	4	2	2	2	3	3	4	3	3	2	3	3	4	3	4	3	6	6	5	6	6	6	2	6	6	5	6	6	6	5	6	6	6	4	2	2
608	护理	2023	19	0	1	5	5	3	4	3	5	5	1	5	3	4	3	4	5	3	3	4	3	2	3	3	4	1	3	4	6	6	3	6	7	7	7	6	7	7	7	5	5	3	5	5	3	3	2
841	护理	2023	19	0	1	2	3	4	2	2	2	3	2	3	2	2	2	2	2	2	2	2	2	2	3	3	2	2	4	6	3	6	6	2	6	5	7	7	2	6	6	6	6	6	6	6	6	4	4
845	护理	2023	18	0	1	4	4	4	3	3	3	4	4	3	2	2	2	4	3	3	3	2	3	3	3	3	3	2	4	5	5	6	5	5	7	5	6	6	6	5	6	7	4	6	6	4	4	4	3
914	临床医学	2023	18	0	1	3	4	4	5	2	4	5	2	2	3	3	3	2	2	2	3	2	3	4	2	5	2	2	4	5	5	5	5	5	5	3	6	6	5	6	6	6	6	6	6	6	6	4	2
969	临床医学	2023	18	0	1	5	4	3	4	2	4	4	4	4	2	2	2	2	2	2	3	2	3	2	2	4	4	2	5	6	6	6	5	3	5	4	7	7	5	5	5	6	6	5	6	5	5	4	4
1235	药事管理	2023	18	0	1	3	3	4	3	2	3	3	3	4	3	1	2	2	2	1	1	2	1	2	2	4	2	2	5	5	5	5	6	5	6	6	6	6	4	6	5	6	6	5	5	5	5	4	4
1262	药事管理	2023	19	0	1	3	5	3	3	1	4	2	2	3	2	1	2	2	3	2	2	1	3	3	1	4	3	2	6	5	6	6	6	4	5	5	6	6	5	5	3	6	6	6	6	6	4	3	4
1292	药事管理	2023	18	0	1	5	4	4	4	4	2	4	2	3	2	3	3	3	4	3	4	4	3	5	1	3	4	4	3	3	5	5	4	4	7	7	7	6	7	7	7	5	4	5	6	6	4	4	3
1327	应心	2021	21	0	1	3	4	3	4	3	4	3	2	2	2	2	3	2	2	1	2	2	3	2	3	3	1	1	4	6	2	5	3	2	6	6	7	7	7	6	6	6	5	6	6	6	6	2	3
1339	应心	2021	21	0	1	4	4	4	3	3	5	4	5	5	4	3	2	4	3	2	4	3	3	5	4	4	4	3	5	5	6	4	4	6	7	6	3	4	7	7	6	6	5	7	6	7	1	3	2
1350	应心	2021	20	0	1	4	4	4	4	4	4	4	2	4	3	2	1	3	3	2	3	2	3	2	2	3	4	3	5	5	6	5	6	6	2	5	7	6	4	6	5	6	6	6	6	6	4	4	2
318	药学	2023	19	0	1	4	3	2	2	3	3	2	2	4	3	3	2	3	3	3	4	3	3	4	3	4	3	2	4	6	5	6	6	6	5	5	5	5	7	7	7	6	4	5	4	4	6	4	2
455	护理学	2023	18	0	1	4	4	3	4	4	4	4	5	4	3	2	3	3	2	1	3	2	2	2	3	4	3	4	6	7	5	4	3	7	5	5	7	6	7	7	4	5	5	5	4	5	6	1	1
484	护理学	2023	19	0	1	3	5	2	3	3	4	2	4	3	3	3	3	3	2	2	2	3	2	2	3	4	2	3	4	5	5	5	6	5	5	5	6	7	7	7	5	4	3	6	6	7	5	3	2
643	护理	2023	19	0	1	5	3	2	4	3	4	3	4	4	3	2	2	3	3	3	3	2	4	2	3	4	2	3	4	6	5	5	5	4	5	5	5	6	6	6	7	7	7	5	5	6	4	3	4
657	护理	2023	19	0	1	2	4	4	2	2	4	4	3	4	3	2	3	3	3	3	3	3	3	3	2	3	3	2	4	5	4	5	4	5	6	5	6	5	7	6	6	6	6	6	6	6	5	3	3
988	临床医学	2023	19	0	1	4	3	2	3	3	4	3	2	2	2	3	2	2	3	4	2	2	3	2	4	4	2	2	4	5	4	6	5	5	6	6	6	6	6	6	6	6	6	5	6	4	5	4	3
1147	护理	2023	21	0	1	4	2	2	4	3	5	2	5	2	4	4	4	2	1	1	2	5	2	1	4	4	1	4	5	6	5	5	5	5	4	6	6	5	6	6	6	5	6	5	5	6	6	2	1
1220	药事管理	2023	19	0	1	2	4	3	3	3	3	2	3	4	3	3	2	2	2	2	2	3	3	2	2	4	3	4	5	5	2	5	4	5	6	6	6	6	7	7	5	6	6	5	6	6	5	4	4
1303	药事管理	2023	20	0	1	3	4	2	3	3	4	3	3	3	2	2	2	3	3	3	3	3	3	3	2	4	4	2	4	5	5	6	5	4	6	5	6	6	6	7	7	6	6	6	5	5	3	4	4
94	临床五班	2021	21	0	1	4	4	2	4	2	3	2	4	3	4	2	3	2	3	3	2	4	3	3	2	4	3	3	4	5	3	5	5	6	5	5	6	6	7	7	5	7	5	6	6	6	5	2	2
123	临床五班	2021	21	0	1	5	3	2	5	3	5	4	4	4	3	3	3	2	2	2	3	2	2	2	3	4	4	2	4	6	4	6	5	5	5	5	7	6	4	7	6	6	6	6	6	6	4	2	3
158	药学	2023	18	0	1	3	2	2	3	3	2	2	2	2	3	3	2	4	3	2	3	3	3	4	3	4	3	2	4	6	6	5	7	7	4	4	6	6	7	7	7	4	4	6	6	5	3	4	3
289	药学	2023	19	0	1	3	3	3	2	4	4	3	3	3	3	3	3	3	3	2	2	4	4	5	2	4	4	3	4	5	5	5	5	6	7	7	7	7	1	7	7	5	6	7	5	6	2	3	3
320	药学	2023	19	0	1	4	3	4	3	3	4	3	4	4	3	3	3	2	3	2	3	3	3	3	2	4	3	2	2	6	5	5	5	5	7	5	7	7	3	6	7	7	7	5	5	5	5	3	2
324	药学	2023	18	0	1	5	4	3	4	1	4	3	3	4	4	4	4	4	4	4	4	4	2	3	4	4	4	3	6	6	4	4	5	5	6	5	6	6	7	7	4	5	5	7	7	5	4	3	1
339	药物制剂	2023	20	0	1	3	4	4	3	3	2	4	2	4	4	3	3	3	3	2	3	3	4	4	3	3	4	3	5	5	4	5	4	6	6	6	6	6	7	6	6	6	4	6	5	5	6	3	3
525	护理	2023	19	0	1	3	3	3	4	2	3	4	2	4	3	4	3	3	2	3	3	2	4	4	3	3	3	4	4	5	4	5	3	4	4	5	7	6	7	7	6	7	6	6	6	6	6	3	2
532	护理	2023	18	0	1	3	5	4	4	3	4	2	4	3	4	5	3	4	3	3	3	4	3	4	2	5	4	2	6	4	7	3	2	7	7	3	7	7	7	6	5	7	4	6	7	6	3	4	2
1200	药事管理	2023	20	0	1	4	3	4	4	4	4	4	3	3	3	2	2	4	4	3	3	3	3	3	2	4	3	2	3	5	4	5	5	5	5	5	7	7	6	7	6	7	5	6	6	6	4	3	4
1278	药事管理	2023	19	0	1	3	3	4	3	2	3	3	3	4	3	2	2	2	2	3	2	3	2	3	1	5	1	3	5	7	5	5	6	4	5	5	7	6	7	7	4	5	4	6	6	6	4	1	3
1308	应心	2021	21	0	1	3	4	3	4	3	4	2	4	3	4	3	3	2	2	2	3	3	2	2	2	4	2	3	5	6	4	5	6	4	7	5	7	7	4	6	6	5	6	6	6	5	4	3	4
1340	应心	2021	21	0	1	2	2	4	4	3	3	2	2	2	3	3	3	3	2	2	3	3	2	1	2	5	2	2	5	6	6	6	6	3	2	5	7	6	7	7	6	6	5	5	5	6	5	4	3
143	临床五班	2021	20	0	1	4	4	2	3	4	3	4	4	3	2	2	3	3	3	3	3	3	3	3	3	3	3	3	5	6	5	5	5	6	5	5	6	6	4	6	6	6	5	6	6	6	6	3	3
267	药学	2023	18	0	1	2	3	3	2	1	2	2	2	4	5	4	4	3	3	4	4	2	3	4	4	4	2	3	4	6	2	4	6	5	6	6	7	6	6	6	6	6	6	6	6	6	5	2	2
284	药学	2023	19	0	1	4	2	4	2	2	3	3	4	3	2	2	2	2	3	2	2	2	3	3	2	3	2	2	5	6	5	6	5	5	6	6	6	6	6	6	6	5	5	6	5	5	5	4	3
310	药学	2023	19	0	1	3	2	2	3	2	2	3	2	2	3	2	2	2	2	2	3	2	2	2	2	5	2	2	4	6	5	5	6	3	6	6	6	5	7	7	7	6	6	5	5	5	5	4	4
790	护理	2023	20	0	1	4	2	3	3	3	3	4	4	4	3	3	3	2	2	2	3	2	2	2	2	4	4	3	5	6	4	6	6	4	5	5	6	4	7	7	6	6	6	6	6	6	4	2	2
804	护理	2023	19	0	1	3	4	2	2	3	2	3	2	2	3	3	3	3	3	3	3	3	3	3	2	3	3	3	4	6	4	5	5	5	6	6	7	7	7	7	6	6	5	5	5	5	4	2	2
1069	临床	2023	18	0	1	4	3	3	3	3	4	4	4	3	4	4	3	3	4	3	2	4	3	4	2	4	3	4	3	3	6	6	4	6	6	6	2	6	7	7	7	7	6	6	6	6	5	4	4
1323	应心	2021	20	0	1	4	3	3	3	4	3	3	4	3	2	2	2	2	2	2	2	2	2	2	2	3	2	2	5	6	5	6	6	4	6	5	6	6	6	6	5	6	6	5	6	6	4	3	2
1338	应心	2021	21	0	1	4	3	2	4	4	3	3	2	3	3	3	2	3	3	2	3	3	3	2	2	3	2	2	5	5	5	6	5	5	7	6	4	4	7	7	5	6	5	6	6	6	5	3	3
13	应心	2023	20	0	1	4	4	3	4	4	4	3	4	3	3	2	1	3	3	2	2	3	4	3	4	4	3	2	4	5	6	6	4	4	6	6	6	6	7	6	7	7	7	5	5	5	4	1	2
44	应心	2023	18	0	1	3	4	4	4	4	4	4	4	4	3	2	3	4	4	3	3	3	3	2	2	4	3	2	5	5	6	5	4	4	6	6	6	6	6	6	6	6	6	6	6	6	5	3	2
298	药学	2023	18	0	1	3	3	4	4	2	3	3	2	4	2	1	2	2	2	2	2	3	2	2	2	4	2	2	4	5	5	5	5	5	6	6	6	6	6	6	6	6	6	6	6	6	5	3	4
485	护理学	2023	20	0	1	4	4	5	4	4	4	5	4	4	3	3	3	2	2	2	3	3	3	5	2	4	2	2	4	6	6	6	6	5	6	6	7	5	7	7	6	5	4	5	5	5	5	3	2
686	护理	2023	21	0	1	3	2	4	4	3	3	2	3	3	3	2	1	4	3	2	2	2	3	3	3	4	3	3	4	5	6	6	5	4	6	6	6	6	6	6	6	6	6	5	6	6	5	3	2
711	护理	2023	19	0	1	4	4	2	5	4	4	5	5	4	3	4	3	3	3	3	3	3	2	3	2	3	4	2	4	5	5	4	5	6	7	7	7	7	1	7	7	7	5	6	6	5	5	2	2
734	护理	2023	20	0	1	4	4	3	3	3	3	3	3	2	3	2	2	3	3	3	3	3	4	3	2	5	2	3	5	5	5	6	6	4	5	6	6	6	7	7	7	4	6	6	5	5	5	3	3
736	护理	2023	18	0	1	5	4	4	5	3	5	5	5	5	3	2	2	3	3	3	3	3	3	3	2	5	4	2	5	6	6	6	5	4	6	6	7	7	5	7	5	5	5	5	4	5	7	3	3
975	临床医学	2023	18	0	1	3	4	4	3	3	4	3	2	4	4	3	3	4	3	3	4	3	4	3	2	3	4	3	4	6	5	5	5	6	6	6	7	6	7	7	6	5	6	5	6	4	4	2	3
1143	护理	2023	18	0	1	4	3	3	3	2	4	3	3	3	3	3	2	3	3	2	3	3	5	4	2	4	3	3	2	6	4	4	5	5	7	7	7	6	7	6	6	5	6	6	6	6	5	4	1
1243	药事管理	2023	20	0	1	4	4	4	4	4	4	3	4	4	2	3	4	2	3	4	3	3	4	3	4	4	3	3	6	4	3	4	4	5	7	5	7	7	7	7	7	7	7	6	5	5	3	3	2
1298	药事管理	2023	19	0	1	3	1	4	3	3	4	3	3	3	4	3	3	3	3	2	3	2	2	3	3	4	3	2	3	6	3	6	5	5	6	5	7	6	6	6	6	6	7	7	7	7	2	4	4
63	应心	2023	22	0	1	4	3	2	4	2	3	3	4	3	4	2	3	2	2	3	3	2	4	3	2	4	2	2	5	6	5	5	5	4	6	6	6	6	6	6	6	6	6	6	6	6	5	3	3
193	药学	2023	20	0	1	4	3	4	3	3	4	3	3	3	2	2	2	3	3	2	3	2	3	4	1	3	3	2	3	5	5	5	5	3	6	6	6	6	6	5	7	7	7	7	7	6	5	3	4
230	药学	2023	18	0	1	3	3	2	3	3	3	3	3	3	3	3	3	3	3	3	3	3	3	3	4	4	2	2	4	6	6	6	6	5	6	6	6	6	4	6	6	6	6	6	6	6	4	4	4
355	药物制剂	2023	19	0	1	4	2	4	4	3	3	4	3	4	4	3	2	2	2	3	2	3	3	3	4	3	2	3	4	3	5	5	6	6	6	4	7	6	6	7	6	6	6	7	6	6	5	3	2
514	护理学	2023	19	0	1	3	4	4	4	3	3	3	2	4	2	2	2	4	3	4	3	2	4	3	2	4	3	2	5	5	6	4	5	5	6	6	6	6	7	7	6	6	6	6	5	5	5	4	3
550	护理	2023	21	0	1	2	2	2	2	2	2	2	2	2	2	2	2	2	2	2	3	3	3	3	2	4	2	2	4	5	5	5	4	4	6	6	7	7	7	7	6	6	5	6	6	6	5	4	4
654	护理	2023	20	0	1	4	3	4	4	3	3	3	4	3	2	2	2	2	2	2	3	3	3	3	2	5	2	2	4	6	5	6	6	6	5	4	7	7	7	7	5	5	5	5	6	6	5	3	3
737	护理	2023	19	0	1	3	4	1	4	2	3	3	3	1	2	3	2	2	3	2	2	2	4	4	2	4	3	4	3	3	5	6	5	6	6	5	7	6	6	7	6	6	6	6	6	6	6	4	2
751	护理	2023	20	0	1	4	4	3	4	3	3	3	3	4	2	2	3	3	3	2	3	2	3	3	2	4	3	2	4	6	3	6	5	6	7	6	7	6	6	6	5	6	5	6	6	6	5	3	2
836	护理	2023	18	0	1	4	3	4	5	3	3	4	3	4	4	2	4	3	4	3	3	2	5	4	2	4	3	2	5	6	7	7	5	4	5	4	7	7	7	7	4	2	6	5	7	7	5	3	1
894	护理	2023	19	0	1	4	3	4	5	1	3	3	5	5	4	4	3	3	3	2	3	4	1	1	3	5	4	2	4	6	6	6	6	5	5	5	2	2	7	7	7	6	5	7	7	7	7	3	4
1094	护理	2023	19	0	1	2	3	3	4	3	2	3	2	3	2	2	2	2	3	2	3	1	4	3	1	4	3	1	4	5	5	5	4	6	6	4	7	7	7	7	6	6	5	7	6	6	4	4	3
1138	护理	2023	19	0	1	5	4	4	5	3	5	4	5	4	3	2	2	2	2	2	2	2	2	2	3	4	3	3	5	5	4	5	4	3	2	6	7	7	7	5	7	7	7	7	7	7	5	4	3
1171	护理	2023	20	0	1	4	4	4	4	3	4	2	2	2	3	3	3	2	3	2	4	4	4	2	2	4	4	2	5	6	5	6	5	6	6	6	6	6	3	6	6	6	6	6	6	6	5	2	3
1351	应心	2021	21	0	1	4	4	3	4	3	4	3	4	3	2	2	2	2	2	3	1	3	2	3	2	4	2	3	4	5	5	5	6	6	6	6	7	7	2	7	7	6	6	6	6	6	4	3	2
1398	口腔	2023	18	0	1	4	4	3	3	3	4	4	4	4	3	2	3	2	2	2	2	3	2	2	4	4	2	2	5	7	4	4	6	5	6	5	6	6	7	7	5	6	5	6	6	6	5	3	3
333	药学	2023	18	0	1	3	3	2	3	2	3	1	2	3	4	3	3	3	4	4	4	3	4	4	2	4	3	2	4	6	7	7	7	6	7	4	4	4	7	7	6	3	5	6	5	6	7	2	1
433	药物制剂	2023	19	0	1	4	2	4	4	3	4	4	4	4	3	3	3	3	3	3	3	3	3	3	3	3	3	3	5	5	5	5	5	5	6	6	6	6	6	7	6	6	6	6	6	6	5	3	2
638	护理	2023	19	0	1	4	3	3	2	3	2	4	3	3	3	3	3	4	2	3	4	3	4	3	4	4	3	3	4	5	5	3	5	5	5	5	6	6	6	6	7	7	7	7	7	7	5	4	2
838	护理	2023	19	0	1	2	3	3	2	2	3	3	2	2	3	2	2	2	2	1	2	2	2	2	2	4	2	2	5	6	5	6	6	3	6	6	7	7	7	7	5	6	5	5	6	6	4	4	3
890	护理	2023	18	0	1	3	4	4	4	4	5	5	4	4	4	4	4	4	4	3	4	2	3	4	3	2	3	4	2	5	5	4	3	5	7	7	7	7	3	7	7	7	7	7	7	7	4	2	3
901	护理	2023	19	0	1	4	2	1	3	3	3	2	4	2	2	3	3	3	3	3	3	2	3	3	2	4	3	2	4	5	6	6	5	3	6	6	6	6	7	7	6	7	6	4	6	6	6	5	4
1155	护理	2023	18	0	1	3	4	3	2	1	4	3	3	4	3	2	3	2	3	3	2	2	2	2	4	5	3	3	5	6	4	5	4	4	7	7	6	6	7	5	6	7	6	6	6	6	5	3	3
1172	护理	2023	19	0	1	4	3	3	5	4	4	4	4	4	2	2	1	2	2	1	2	2	2	2	2	4	3	3	6	6	7	5	6	5	1	7	7	6	7	7	6	4	4	6	6	6	6	4	3
1295	药事管理	2023	19	0	1	3	3	4	4	3	3	3	4	3	4	3	4	3	3	3	4	3	3	3	3	4	3	2	5	6	4	5	6	4	5	5	7	7	7	7	6	6	5	6	6	6	5	3	4
1410	口腔	2023	18	0	1	4	3	4	4	4	4	4	4	4	2	3	2	2	3	3	3	3	3	3	4	4	4	3	5	6	5	7	5	2	6	6	6	6	7	7	5	6	5	6	6	6	6	4	3
52	应心	2023	19	0	1	4	4	4	3	2	4	2	3	3	4	5	3	2	2	4	3	5	4	3	4	4	3	5	5	5	6	6	6	6	7	5	1	7	7	7	7	7	7	5	6	6	3	4	4
454	护理学	2023	20	0	1	4	3	3	2	2	3	2	3	2	3	3	2	2	2	2	3	3	3	2	3	4	3	3	5	5	5	5	6	5	6	6	6	6	6	6	6	6	6	6	6	6	6	2	2
540	护理	2023	20	0	1	4	4	3	3	2	3	4	3	4	4	3	3	2	3	3	4	3	4	5	2	3	3	2	3	6	6	5	6	4	7	7	7	7	7	7	6	5	5	5	5	5	6	2	3
610	护理	2023	18	0	1	3	3	3	3	3	3	2	3	2	3	3	3	2	2	3	2	2	3	3	3	3	3	3	5	5	6	5	5	5	6	6	6	6	6	6	6	6	6	6	6	6	6	2	2
612	护理	2023	19	0	1	3	4	3	3	2	2	2	1	3	2	2	2	3	3	2	3	3	3	4	2	3	3	2	6	4	4	4	7	4	7	5	7	6	7	7	7	7	6	5	5	5	6	2	2
658	护理	2023	20	0	1	2	3	4	3	2	3	4	2	4	3	3	2	3	4	4	3	4	4	3	4	4	3	2	5	5	5	5	6	5	7	6	5	5	5	6	6	6	6	7	7	7	5	3	2
699	护理	2023	20	0	1	3	4	4	4	3	3	4	3	4	3	2	3	3	3	4	3	2	4	3	3	4	3	2	5	5	6	5	5	4	7	6	7	7	6	6	6	6	5	6	6	6	5	3	3
843	护理	2023	18	0	1	3	4	3	4	3	2	2	3	2	2	3	2	3	3	3	2	1	4	4	3	3	4	3	5	6	6	4	5	4	6	2	7	7	7	7	7	5	5	7	7	7	5	4	3
872	护理	2023	20	0	1	3	3	4	3	2	2	3	4	3	2	2	3	3	3	2	3	2	3	4	3	2	3	2	4	6	5	6	5	6	5	5	6	6	5	6	7	7	6	6	6	6	6	3	4
971	临床医学	2023	18	0	1	5	4	3	5	5	4	4	4	3	5	5	5	3	2	4	4	2	5	4	2	3	3	4	3	4	6	4	5	4	7	6	7	7	7	7	7	5	6	6	6	6	6	3	2
1241	药事管理	2023	19	0	1	3	3	3	3	2	4	2	3	4	2	2	2	2	3	2	3	3	3	2	2	3	3	2	4	5	6	5	5	4	7	7	7	6	4	7	6	6	5	7	7	6	5	3	4
1287	药事管理	2023	21	0	1	4	3	4	4	2	4	2	2	4	3	2	2	2	3	2	3	2	2	3	2	4	3	2	5	6	3	4	6	4	7	7	7	7	1	7	7	7	6	6	6	6	7	4	4
8	应心	2023	19	0	1	5	3	2	4	2	3	1	3	4	4	3	4	3	3	2	2	3	4	3	1	5	4	4	5	6	3	6	6	5	6	5	7	7	7	7	6	6	5	6	6	6	5	2	1
226	药学	2023	19	0	1	3	2	3	2	2	3	3	4	4	2	1	2	3	4	3	3	4	4	4	2	5	2	2	4	6	5	5	6	4	7	4	7	7	7	6	7	6	6	6	7	6	4	2	3
582	护理	2023	19	0	1	3	4	3	3	3	3	2	4	3	3	4	3	3	3	2	3	3	4	3	2	3	3	2	5	6	5	6	6	6	6	6	6	7	3	7	6	6	6	6	6	6	5	4	3
655	护理	2023	18	0	1	4	4	4	4	3	4	4	4	4	2	2	2	3	3	3	2	3	2	3	3	3	3	2	4	5	6	6	4	6	7	1	7	6	7	7	7	7	6	6	6	6	6	1	5
980	临床医学	2023	19	0	1	4	4	4	4	4	4	4	4	4	2	3	3	2	2	2	2	2	2	5	2	4	2	4	6	6	6	6	6	3	6	6	6	6	6	6	6	6	6	6	6	6	5	4	3
1189	药事管理	2023	19	0	1	3	4	4	4	2	4	2	3	4	2	2	2	4	4	3	4	2	3	4	2	3	4	2	5	6	6	6	6	6	6	5	7	7	7	7	6	5	5	5	5	5	5	3	3
1297	药事管理	2023	18	0	1	4	3	3	3	1	3	2	3	3	3	4	3	2	3	2	4	3	3	2	2	4	3	3	4	5	4	6	4	5	5	6	7	7	7	7	7	7	7	6	6	6	4	3	2
341	药物制剂	2023	19	0	1	4	5	4	4	2	4	5	5	4	3	2	2	4	3	3	4	2	4	4	2	3	3	2	5	6	6	5	3	5	6	5	7	7	7	7	6	7	6	6	5	6	6	3	4
617	护理	2023	19	0	1	3	3	3	3	2	2	2	2	3	4	4	3	3	3	3	3	3	3	4	3	4	3	3	5	6	6	6	6	6	6	5	6	7	4	7	7	7	7	5	5	5	5	2	2
706	护理	2023	18	0	1	2	2	2	2	2	2	2	2	3	3	2	2	3	3	3	2	3	3	4	3	3	2	2	4	6	5	5	6	5	6	6	7	7	7	7	6	6	5	6	6	6	5	3	3
1217	药事管理	2023	18	0	1	4	3	3	3	3	2	2	3	4	2	2	2	2	2	3	2	2	4	2	3	2	4	2	6	6	6	6	6	6	6	6	6	6	6	6	5	5	5	5	6	7	6	5	5
1248	药事管理	2023	19	0	1	4	4	4	4	3	4	4	3	4	2	3	3	4	4	4	3	4	4	3	3	3	4	4	4	5	4	5	5	5	7	7	7	7	7	7	6	5	6	7	6	6	5	2	2
1336	应心	2021	20	0	1	4	3	4	4	4	4	2	3	2	5	3	3	3	3	3	3	3	2	3	3	5	2	3	4	6	3	5	5	5	7	5	6	6	7	7	7	7	5	7	7	7	5	3	2
69	应心	2023	20	0	1	4	2	3	4	3	4	4	3	5	2	4	3	4	3	3	4	3	3	2	2	3	1	2	4	5	5	6	7	2	5	5	4	7	7	7	7	7	6	7	7	7	7	3	3
338	药学	2023	19	0	1	3	4	3	1	3	2	3	2	3	1	2	2	3	3	2	3	2	4	5	1	5	3	2	3	6	5	7	4	2	7	7	7	7	6	7	7	7	7	6	6	6	5	5	4
569	护理	2023	20	0	1	2	3	1	3	3	4	3	1	1	3	1	1	2	2	2	2	4	3	2	3	4	2	1	3	6	7	7	4	2	7	7	7	7	1	7	7	7	7	7	7	7	5	4	3
757	护理	2023	20	0	1	4	3	2	3	3	3	3	3	2	4	3	3	3	2	3	3	3	2	2	4	4	2	3	6	6	5	6	6	5	6	6	6	6	6	6	6	6	6	6	6	6	6	2	1
1300	药事管理	2023	19	0	1	4	3	3	3	3	3	3	3	2	4	3	3	2	2	3	3	2	3	2	3	4	3	3	5	6	6	6	5	5	6	6	6	6	7	7	6	6	6	6	6	6	5	3	3
286	药学	2023	19	0	1	3	4	4	3	2	4	3	4	4	3	2	2	3	3	3	3	2	2	2	2	4	4	2	5	6	5	6	5	7	6	6	6	6	7	7	6	6	6	6	6	6	5	2	2
316	药学	2023	18	0	1	5	4	4	5	4	4	5	4	4	2	2	3	2	2	2	2	3	2	1	1	5	1	1	6	7	4	7	7	7	7	6	7	7	5	6	7	7	6	3	3	5	6	5	5
460	护理学	2023	19	0	1	3	5	2	4	4	4	2	4	3	3	3	3	2	3	3	2	3	2	3	1	4	3	2	6	6	6	6	5	2	6	6	7	7	6	7	6	6	6	6	7	7	5	4	4
513	护理学	2023	19	0	1	2	4	4	3	1	3	2	2	2	3	2	2	2	2	2	2	3	4	4	3	4	3	2	5	6	6	6	5	7	4	4	7	7	7	7	7	6	6	6	6	6	5	3	4
663	护理	2023	19	0	1	3	2	3	3	4	4	2	3	3	4	4	4	3	3	2	2	4	2	2	4	4	2	4	6	6	6	5	5	6	5	5	6	6	7	7	7	7	7	6	7	7	2	2	2
871	护理	2023	18	0	1	4	3	4	4	3	3	4	4	4	4	3	3	3	3	2	3	3	5	3	2	3	4	3	4	7	5	4	5	6	7	1	7	7	7	7	7	6	6	7	7	7	6	3	2
878	护理	2023	18	0	1	3	4	4	4	1	4	2	2	4	4	4	4	3	3	5	4	3	4	4	3	4	4	4	6	7	6	6	7	6	5	5	7	7	7	7	5	5	5	5	5	6	6	4	2
889	护理	2023	18	0	1	3	4	4	1	3	4	4	4	4	4	4	3	4	4	4	3	4	3	5	2	4	4	3	4	6	3	5	5	4	7	7	7	7	5	7	7	7	6	7	7	7	5	3	2
1219	药事管理	2023	18	0	1	4	4	3	3	2	3	4	1	3	2	1	3	3	2	1	2	2	2	2	2	4	2	2	5	6	5	6	6	4	6	5	7	7	7	7	6	7	5	7	6	6	5	3	3
1293	药事管理	2023	18	0	1	5	4	3	3	1	2	3	3	3	1	1	2	2	2	3	2	1	3	2	1	5	3	1	4	7	7	7	7	5	5	5	7	7	7	6	6	6	5	5	4	6	7	3	5
240	药学	2023	20	0	1	4	2	3	4	2	4	2	4	4	3	3	3	2	3	4	3	2	2	2	2	4	2	2	6	6	5	6	5	7	5	5	7	7	7	7	6	6	6	6	6	6	5	3	2
482	护理学	2023	20	0	1	4	4	1	4	4	4	3	3	3	2	2	2	2	3	2	3	3	4	3	3	3	2	2	4	5	5	5	6	6	7	7	7	6	7	6	7	7	6	6	6	6	5	3	4
554	护理	2023	20	0	1	2	3	2	2	1	2	2	2	2	2	1	3	3	2	2	2	2	3	3	3	4	2	2	4	6	6	6	5	4	7	7	7	7	4	5	6	7	6	7	7	7	6	4	4
852	护理	2023	18	0	1	4	3	3	3	4	3	3	3	3	3	2	2	2	2	2	2	2	2	2	2	4	2	2	5	6	6	4	5	4	7	7	7	7	7	7	6	7	6	6	6	6	5	3	4
949	临床医学	2023	19	0	1	4	4	4	4	4	4	4	3	4	4	4	3	3	2	3	3	2	3	3	3	4	2	2	4	5	5	5	4	5	7	6	6	6	7	7	7	7	7	7	7	7	5	3	2
1263	药事管理	2023	18	0	1	5	3	4	4	2	3	3	2	3	4	3	2	1	1	1	1	2	3	3	2	5	1	2	5	5	4	7	5	1	7	7	7	7	3	7	7	7	7	7	7	7	7	5	5
1288	药事管理	2023	19	0	1	4	3	3	3	3	3	3	4	2	4	3	2	3	3	2	3	2	3	5	2	3	3	3	4	6	5	5	4	4	7	7	7	7	7	7	6	6	6	7	7	7	5	2	3
330	药学	2023	19	0	1	3	4	4	4	2	4	3	5	5	4	3	4	3	3	2	3	3	4	2	1	5	1	3	6	6	6	6	6	7	7	1	7	7	7	7	6	7	7	6	6	7	3	1	3
353	药物制剂	2023	19	0	1	5	5	4	5	4	5	4	5	4	4	3	3	3	3	4	3	2	4	3	4	4	4	2	5	6	6	6	3	4	6	6	7	7	7	7	7	7	7	7	7	7	3	3	4
990	临床医学	2023	19	0	1	3	4	4	4	4	4	4	2	2	4	3	3	2	2	2	3	4	3	2	4	4	2	3	5	6	6	6	6	6	6	6	6	6	6	6	7	7	7	6	6	6	5	2	2
1093	护理	2023	18	0	1	2	4	5	5	2	5	4	1	4	3	2	2	2	2	2	2	2	2	2	2	5	2	2	4	7	7	7	7	1	6	6	7	7	7	7	6	6	6	6	6	6	6	3	4
1098	护理	2023	18	0	1	3	4	4	4	2	3	4	2	4	2	2	2	4	3	3	4	2	4	4	3	3	3	2	5	6	5	5	5	5	7	7	7	6	6	7	7	7	7	7	7	7	2	4	4
199	药学	2023	18	0	1	2	3	3	3	4	4	3	3	3	2	2	2	2	3	3	2	3	3	2	2	4	3	2	4	6	6	7	6	2	6	6	6	6	6	7	7	7	7	7	7	7	6	3	2
1062	临床	2023	19	0	1	2	3	2	4	3	3	4	4	4	3	2	2	4	2	2	2	2	2	2	3	4	2	2	5	5	6	6	6	6	6	6	7	7	7	6	7	6	6	6	6	6	6	4	2
1390	口腔	2023	18	0	1	3	3	1	3	1	2	2	2	3	3	2	3	4	3	2	4	2	3	3	1	4	3	1	3	6	5	5	6	5	7	5	7	7	7	7	7	7	7	6	6	6	7	2	3
395	药物制剂	2023	19	0	1	3	2	2	2	2	2	2	2	3	2	2	2	3	2	2	3	2	3	3	3	4	2	2	5	6	6	6	6	5	7	7	7	7	6	6	7	7	6	6	6	6	5	4	5
417	药物制剂	2023	18	0	1	3	4	4	3	3	2	3	3	3	3	2	2	3	3	3	2	3	3	2	2	3	3	2	4	5	5	5	5	4	7	7	7	7	7	7	7	7	7	6	7	6	7	3	4
474	护理学	2023	20	0	1	2	2	3	2	3	2	3	2	3	2	3	2	2	2	1	2	2	3	2	4	4	1	2	4	7	2	7	7	4	7	6	7	7	7	7	7	6	6	6	7	7	6	5	3
922	临床医学	2023	18	0	1	3	3	1	4	3	4	4	2	3	4	4	3	2	2	1	4	3	3	3	2	5	1	4	5	6	7	7	7	4	7	1	6	7	7	7	7	7	7	7	7	7	4	2	3
1391	口腔	2023	19	0	1	3	4	4	4	2	3	5	4	4	3	2	2	2	2	2	2	2	2	2	2	5	1	2	6	7	5	6	6	7	7	6	7	7	7	7	7	6	4	6	6	5	5	2	4
194	药学	2023	20	0	1	4	3	4	4	2	4	3	4	3	3	3	2	4	2	3	3	2	3	4	2	4	2	2	5	6	5	6	7	4	6	6	6	6	7	7	7	7	7	7	7	7	5	4	4
212	药学	2023	19	0	1	3	4	4	3	2	2	2	2	2	2	1	1	2	2	2	2	2	2	3	1	3	3	1	5	6	5	5	5	5	7	5	7	7	7	7	7	7	7	7	7	7	5	4	4
501	护理学	2023	19	0	1	2	2	2	2	2	2	2	2	3	3	2	2	2	2	2	2	3	2	2	3	4	2	2	5	6	5	6	6	5	7	7	7	7	6	7	7	6	6	7	7	6	5	2	3
522	护理学	2023	19	0	1	5	4	4	3	4	5	4	2	1	2	2	2	1	4	4	1	3	1	3	3	3	1	2	4	4	3	6	6	4	7	7	7	7	7	7	7	7	7	7	7	7	7	4	3
618	护理	2023	20	0	1	2	1	2	3	2	2	3	3	2	3	2	2	2	1	1	2	2	2	2	3	3	2	2	5	6	4	6	5	4	7	7	7	7	6	6	7	7	7	7	7	7	6	3	4
1042	临床	2023	19	0	1	2	3	2	3	3	2	2	2	3	3	2	3	2	2	2	2	2	2	3	2	4	2	2	5	6	6	6	7	6	6	5	7	7	6	7	6	7	7	6	6	6	6	4	4
1214	药事管理	2023	20	0	1	3	3	2	2	2	3	2	1	1	1	2	3	2	2	2	2	3	2	3	4	4	3	3	5	7	5	5	6	6	7	7	6	6	7	7	7	6	6	6	6	7	6	2	3
1276	药事管理	2023	18	0	1	2	2	2	3	3	2	3	2	3	3	2	2	3	3	4	2	3	3	2	2	3	2	2	5	6	4	6	6	6	6	6	6	6	7	7	7	7	7	7	7	7	6	1	2
1404	口腔	2023	19	0	1	2	3	2	2	2	2	2	1	5	3	1	2	2	2	2	2	1	2	2	1	4	2	1	4	6	6	6	6	6	6	6	7	7	7	7	7	7	7	6	6	6	6	4	4
207	药学	2023	19	0	1	3	3	3	4	2	4	4	5	4	2	2	2	3	3	3	3	4	3	4	4	3	3	3	4	6	4	5	5	7	7	6	6	7	7	7	7	7	7	7	7	7	7	3	4
247	药学	2023	19	0	1	4	3	4	3	3	4	4	5	4	4	3	2	3	3	3	3	2	3	2	4	4	2	3	3	6	5	5	5	6	7	7	7	7	7	7	7	7	7	7	7	7	6	2	1
248	药学	2023	18	0	1	4	3	3	4	2	4	4	4	3	1	1	1	3	3	2	3	4	3	3	4	4	3	3	5	6	5	6	6	6	6	6	7	7	7	7	7	7	6	7	7	6	6	2	2
614	护理	2023	19	0	1	4	3	2	3	3	3	3	4	3	2	2	2	3	3	3	3	2	3	2	2	4	3	2	6	6	4	6	6	4	7	5	7	7	7	7	7	7	7	7	7	7	6	3	3
779	护理	2023	19	0	1	4	3	3	4	3	4	3	4	3	2	2	3	2	2	2	2	2	2	2	3	4	3	2	4	6	6	6	5	6	7	4	7	7	7	7	7	7	7	6	7	7	7	3	3
40	应心	2023	19	0	1	4	3	3	3	2	2	3	3	4	3	2	2	3	2	2	3	2	4	1	3	4	2	2	3	7	4	7	7	3	7	7	7	7	7	7	7	7	7	7	6	7	7	3	4
1420	口腔	2023	18	0	1	3	5	3	2	2	4	2	3	2	2	2	2	3	2	1	2	2	3	3	2	5	2	2	5	6	5	7	5	5	7	7	7	7	7	7	7	7	7	7	7	7	4	3	3
252	药学	2023	20	1	1	4	4	4	4	4	5	4	5	5	3	4	2	3	4	4	4	5	4	5	4	4	4	3	5	4	7	3	2	6	3	3	4	6	4	5	3	2	2	5	2	5	4	3	2
65	应心	2023	18	1	1	3	3	3	3	3	3	3	3	3	3	3	3	3	3	3	3	3	3	3	3	3	3	3	4	4	4	4	4	4	4	4	4	4	4	4	4	4	4	4	4	5	3	3	4
260	药学	2023	19	1	1	4	4	4	4	3	2	4	3	4	3	3	4	4	3	3	3	2	4	3	4	4	3	2	5	5	4	5	3	4	3	3	6	6	7	7	5	2	2	2	2	3	2	3	2
575	护理	2023	18	1	1	5	4	3	4	3	2	3	3	2	2	3	2	2	3	3	2	3	3	2	3	3	2	2	3	4	5	3	4	5	4	4	4	5	2	7	6	4	3	4	5	4	3	3	3
1210	药事管理	2023	18	1	1	3	4	4	4	3	3	3	4	4	4	4	3	3	3	3	4	3	4	4	4	3	3	2	2	6	2	5	6	6	1	6	4	4	6	6	6	2	2	5	5	3	2	2	2
775	护理	2023	19	1	1	5	5	5	5	1	5	5	1	5	5	5	2	2	2	1	1	2	1	1	2	5	2	3	4	5	4	5	4	6	5	5	3	4	5	3	5	4	3	5	4	3	4	3	2
818	护理	2023	18	1	1	5	5	5	5	2	5	5	5	3	4	4	1	3	4	2	2	3	3	3	3	4	5	5	2	5	2	7	5	3	6	3	4	5	3	6	6	2	4	4	7	5	4	2	3
1018	临床	2023	19	1	1	5	2	3	4	5	3	2	5	3	4	2	3	4	2	4	2	5	4	3	4	3	3	2	3	5	3	6	4	4	3	3	5	5	6	4	5	5	4	3	5	4	6	2	2
37	应心	2023	18	1	1	4	4	3	3	2	4	3	4	4	3	3	3	4	4	3	4	3	4	5	2	2	4	2	5	5	2	4	4	5	2	3	6	7	5	6	3	4	2	6	6	6	3	4	3
728	护理	2023	19	1	1	4	3	2	4	3	4	3	4	4	4	4	4	4	3	3	3	5	3	4	3	4	3	4	4	5	3	4	4	5	2	2	6	7	7	7	4	5	3	4	4	6	2	3	3
588	护理	2023	20	1	1	5	1	4	5	3	5	4	4	4	4	4	4	4	4	3	3	4	3	3	4	5	4	4	5	6	6	4	3	3	2	6	7	7	3	6	3	5	4	4	4	4	3	2	2
942	临床医学	2023	18	1	1	4	4	3	4	3	4	4	5	4	2	1	2	2	3	2	3	3	3	3	2	4	3	2	4	5	5	4	3	4	6	5	4	4	6	7	5	5	4	5	4	4	2	3	3
1020	临床	2023	20	1	1	4	5	5	4	4	4	5	2	5	2	3	3	3	3	3	5	2	4	4	4	4	4	2	5	5	3	4	5	3	4	4	6	7	7	7	5	5	2	4	5	4	1	3	5
566	护理	2023	20	1	1	4	4	4	4	4	3	4	2	4	3	2	2	3	4	3	4	3	4	4	2	3	4	2	4	4	4	4	3	3	6	5	6	6	7	7	5	5	2	3	3	6	4	3	3
635	护理	2023	19	1	1	3	2	5	3	2	2	2	2	3	1	2	2	4	2	4	3	2	3	3	2	3	3	2	4	4	4	4	4	4	4	4	4	4	4	4	5	6	6	6	6	6	4	4	4
35	应心	2023	18	1	1	4	4	3	4	3	4	4	3	3	3	4	3	3	3	4	4	4	3	4	2	3	3	3	4	4	5	5	5	4	4	2	6	6	6	6	3	6	4	3	4	6	5	4	4
748	护理	2023	18	1	1	2	3	3	2	3	2	2	2	3	3	3	3	3	4	3	4	3	3	3	3	3	2	3	5	5	5	5	4	5	6	3	5	5	5	5	5	5	5	4	4	4	3	3	3
1251	药事管理	2023	19	1	1	4	4	3	4	4	4	4	2	4	3	3	3	2	3	2	4	4	2	2	3	4	3	3	4	6	6	6	4	6	3	3	5	5	6	6	4	5	4	4	4	5	4	4	4
393	药物制剂	2023	18	1	1	4	4	4	3	3	4	4	3	4	3	3	2	3	4	4	4	2	3	3	2	2	3	2	4	5	4	5	5	4	5	5	5	6	5	6	5	4	4	5	5	5	4	3	2
416	药物制剂	2023	19	1	1	3	3	2	3	2	3	3	3	3	3	4	3	3	3	2	3	3	2	3	2	4	3	3	4	5	6	5	6	2	7	6	4	6	7	6	6	6	5	3	3	2	2	4	3
755	护理	2023	19	1	1	3	3	3	4	3	4	4	3	4	2	2	3	4	3	3	3	3	3	3	3	3	3	3	4	4	4	4	4	5	6	6	6	6	7	7	4	4	4	4	4	4	4	3	3
1347	口腔	2023	19	1	1	4	4	4	5	4	4	5	3	5	3	4	2	2	3	2	3	3	3	2	2	3	4	2	4	4	5	5	3	4	3	2	6	7	7	6	4	3	3	7	6	6	6	3	3
551	护理	2023	19	1	1	5	1	1	5	4	5	1	4	1	5	5	4	1	2	1	2	5	2	2	4	5	1	5	6	5	5	7	5	4	4	4	4	4	5	6	6	7	6	5	4	3	2	1	2
1153	护理	2023	19	1	1	4	4	4	4	2	4	4	4	4	3	3	3	3	3	3	3	3	4	4	3	3	3	3	2	3	4	3	3	3	6	5	6	6	6	6	6	6	5	6	6	6	4	3	3
1319	应心	2021	22	1	1	4	4	3	4	4	4	4	4	2	3	2	2	2	3	2	2	2	2	3	3	4	3	2	4	5	3	5	6	3	4	4	5	6	3	5	6	7	6	6	5	6	3	3	2
43	应心	2023	18	1	1	4	3	1	4	4	4	3	3	4	4	4	4	3	3	2	4	4	4	4	3	5	3	4	4	5	5	5	3	6	1	5	6	6	4	4	6	5	5	6	6	5	6	3	4
273	药学	2023	19	1	1	4	3	4	4	3	4	4	4	3	3	2	2	3	3	2	3	2	3	4	3	4	3	2	5	6	4	5	3	2	5	5	7	7	6	7	6	5	4	5	4	4	3	4	3
962	临床医学	2023	19	1	1	4	4	3	4	4	4	4	4	4	3	3	3	3	3	3	3	3	3	3	2	4	2	3	5	5	4	4	5	6	5	5	4	4	7	6	5	5	5	5	5	5	3	2	3
178	药学	2023	19	1	1	5	5	3	4	4	3	3	2	3	3	2	2	2	3	2	2	3	3	3	3	4	2	2	5	6	4	4	5	5	6	6	6	6	7	6	4	3	4	6	5	4	2	4	4
783	护理	2023	21	1	1	2	3	5	3	3	4	4	3	3	3	2	4	4	2	1	5	3	2	4	5	2	3	4	3	4	1	4	7	6	4	4	1	7	5	2	4	7	7	7	7	7	7	1	3
1137	护理	2023	19	1	1	4	5	4	4	2	5	5	4	5	3	3	3	3	3	2	3	2	2	2	2	3	4	3	3	3	5	4	3	5	7	6	7	7	7	7	5	7	6	3	2	4	3	2	1
1249	药事管理	2023	19	1	1	4	3	4	3	3	2	4	2	4	2	2	2	4	4	4	3	3	4	4	2	4	3	2	4	5	4	6	4	5	5	5	6	7	7	6	5	4	5	4	4	4	4	3	4
209	药学	2023	19	1	1	3	3	3	3	3	2	3	3	4	3	2	3	3	2	2	3	2	3	3	2	4	2	2	4	6	5	7	4	2	1	4	7	7	7	7	6	4	4	6	6	5	3	3	4
272	药学	2023	20	1	1	3	4	3	3	2	3	3	3	2	3	2	3	2	3	2	3	3	3	3	2	3	2	3	6	5	4	5	6	6	5	5	6	5	6	6	6	6	6	3	3	3	3	2	3
1011	临床	2023	20	1	1	4	5	4	5	4	3	5	5	3	3	4	2	3	2	3	4	2	3	2	2	3	4	3	2	4	2	6	3	4	1	7	7	7	6	7	6	6	6	5	6	6	4	2	3
1238	药事管理	2023	20	1	1	4	2	3	3	3	3	2	3	1	3	3	4	3	3	2	2	4	3	1	3	5	4	3	6	5	4	5	4	6	5	5	6	6	7	7	5	4	4	5	4	4	3	5	4
1301	药事管理	2023	20	1	1	3	4	3	3	3	3	3	3	3	2	3	3	3	3	3	3	3	3	2	3	4	4	3	5	5	5	5	5	5	5	4	4	6	6	6	4	5	6	5	4	5	5	3	3
61	应心	2023	18	1	1	5	4	4	3	3	3	4	4	3	3	3	3	3	3	3	3	3	4	3	2	4	4	3	3	5	5	4	4	4	6	6	6	6	7	7	6	6	5	4	4	4	4	3	3
720	护理	2023	20	1	1	5	4	4	4	4	4	4	4	3	3	3	2	3	4	2	3	4	4	4	5	3	4	3	5	6	4	3	4	3	6	3	6	5	6	6	5	6	5	6	7	6	4	3	2
739	护理	2023	20	1	1	2	2	2	2	4	2	2	2	4	2	2	2	2	2	2	2	2	2	2	2	4	3	2	5	5	5	5	5	5	2	2	6	7	7	7	5	5	5	5	5	5	5	4	5
750	护理	2023	20	1	1	2	4	4	3	2	2	5	5	3	3	3	3	3	4	1	2	3	3	3	3	4	2	4	6	4	6	3	3	4	4	4	7	7	5	6	5	5	5	5	6	6	5	3	3
1161	护理	2023	18	1	1	3	4	3	3	3	2	4	2	5	2	2	1	4	4	4	3	3	4	2	2	2	5	2	3	4	3	6	7	3	7	7	7	7	7	7	4	4	4	4	4	4	4	3	3
719	护理	2023	20	1	1	5	3	3	3	3	3	3	3	3	3	3	3	3	3	3	3	3	3	3	3	3	3	3	3	4	4	4	4	4	6	6	1	6	7	6	6	6	6	6	6	6	6	3	3
738	护理	2023	19	1	1	3	4	4	3	3	3	4	3	4	2	1	1	2	2	3	3	2	2	3	3	3	3	2	6	6	5	5	4	6	6	6	6	6	6	6	5	5	2	5	5	4	3	4	4
1190	药事管理	2023	18	1	1	5	4	4	5	5	5	4	5	4	3	3	3	4	4	4	4	3	4	4	3	4	4	4	4	4	4	4	4	5	5	5	6	6	6	6	6	6	5	6	6	5	4	3	3
16	应心	2023	19	1	1	4	3	4	4	2	3	2	2	4	2	2	2	2	3	2	2	3	3	3	2	3	3	2	4	5	6	6	4	6	6	6	6	6	6	6	3	6	6	3	4	4	5	5	2
366	药物制剂	2023	18	1	1	3	4	3	4	3	3	3	4	3	2	2	2	2	3	3	3	3	4	3	3	3	3	2	4	5	5	5	4	5	5	5	6	6	6	6	5	5	5	6	5	5	5	3	3
1090	护理	2023	19	1	1	3	3	3	2	2	2	4	1	4	2	2	4	4	2	4	5	2	2	1	3	4	4	2	5	5	4	6	4	3	3	6	6	6	5	5	6	5	6	5	5	6	7	3	3
162	药学	2023	19	1	1	4	3	2	3	2	3	3	3	4	3	3	2	3	3	3	3	2	4	2	2	3	3	2	5	5	4	4	5	5	5	5	5	6	7	7	6	6	5	5	5	5	4	3	4
960	临床医学	2023	18	1	1	3	3	2	2	3	2	2	2	2	5	4	5	4	4	4	4	2	4	3	5	4	2	3	4	7	7	6	7	4	4	4	6	7	7	7	5	3	3	4	4	6	4	2	1
1039	临床	2023	18	1	1	3	5	3	3	5	4	4	3	3	3	2	2	4	3	5	4	2	4	5	3	4	4	2	5	6	5	3	5	7	5	5	4	4	7	7	6	6	5	6	5	3	5	4	4
1233	药事管理	2023	19	1	1	3	4	2	4	4	2	2	1	3	3	3	3	3	2	3	4	4	1	3	2	5	5	1	4	6	6	6	6	4	3	3	6	6	6	6	5	6	4	6	6	6	4	2	2
1271	药事管理	2023	18	1	1	3	3	3	3	3	3	3	2	5	2	2	1	4	3	2	2	4	3	3	2	4	3	2	4	5	5	4	3	3	5	5	6	6	6	6	6	6	5	7	7	6	4	3	3
254	药学	2023	19	1	1	4	3	3	3	2	2	2	2	3	3	2	3	2	3	4	4	2	3	2	2	4	3	2	6	5	3	5	4	6	6	6	6	6	5	5	6	6	4	6	5	5	5	4	2
898	护理	2023	19	1	1	3	4	4	4	4	4	4	3	4	4	3	3	3	3	3	3	3	4	3	3	3	3	2	3	4	4	5	5	5	6	4	6	7	7	7	6	6	4	6	6	5	4	4	4
1203	药事管理	2023	20	1	1	3	4	3	4	3	3	4	3	4	3	4	3	3	4	4	4	3	3	4	4	3	4	2	5	5	4	6	5	5	5	5	6	6	7	5	6	6	6	5	4	5	4	3	2
1204	药事管理	2023	19	1	1	3	3	2	2	3	2	2	2	2	2	2	3	2	3	3	2	2	2	2	2	5	3	2	4	5	4	6	5	4	6	5	7	7	7	7	5	5	5	4	5	5	4	4	3
1346	口腔	2023	19	1	1	3	2	2	3	3	3	2	2	2	4	4	4	3	3	2	3	4	3	3	4	4	3	4	5	7	4	5	5	3	6	3	6	6	5	6	6	6	5	5	6	6	5	3	2
422	药物制剂	2023	18	1	1	3	4	1	2	3	3	4	3	4	2	1	3	4	4	4	4	2	3	3	2	1	3	2	4	5	4	6	5	3	6	6	7	7	7	7	5	6	6	4	5	5	3	5	4
458	护理学	2023	21	1	1	3	3	2	2	2	2	2	2	2	3	3	2	2	3	2	2	3	3	3	2	3	3	2	5	5	4	6	5	5	6	6	6	6	6	6	5	5	5	4	5	5	6	3	3
744	护理	2023	19	1	1	4	5	4	4	4	4	2	3	2	3	2	2	3	4	4	4	3	4	4	1	4	4	3	4	5	4	6	4	5	4	4	6	7	7	7	6	5	5	5	6	6	5	3	2
135	临床五班	2021	22	1	1	3	2	2	2	2	2	2	2	1	3	3	2	2	3	4	4	3	2	2	2	4	3	2	2	5	6	6	6	6	6	6	6	6	6	5	4	6	5	6	6	5	4	4	3
605	护理	2023	18	1	1	4	3	3	4	5	3	3	4	3	5	4	4	3	3	3	4	4	3	3	4	4	3	4	3	5	5	4	5	5	6	6	6	6	6	6	6	6	6	6	6	6	3	2	2
822	护理	2023	18	1	1	4	3	1	3	3	2	2	3	2	2	2	2	2	2	2	2	2	2	2	2	4	3	2	5	6	2	6	5	2	6	6	6	6	6	6	6	6	6	6	6	6	5	4	4
1277	药事管理	2023	18	1	1	4	3	3	4	3	4	3	3	3	3	3	3	2	2	2	2	3	3	2	4	4	2	2	4	5	6	6	5	3	6	6	6	7	7	6	6	6	5	5	4	5	5	3	3
1325	应心	2021	22	1	1	3	3	3	4	2	5	2	3	3	2	2	2	2	2	3	2	2	2	2	2	4	2	2	5	6	6	5	6	5	5	5	6	6	6	6	6	6	5	6	6	5	2	4	3
42	应心	2023	19	1	1	5	5	4	5	4	3	1	3	3	1	1	1	1	3	2	2	2	4	3	2	5	4	3	2	6	6	6	4	3	7	7	7	7	5	6	6	6	4	6	6	7	3	2	1
1037	临床	2023	19	1	1	2	4	2	2	2	2	2	2	2	2	3	3	4	2	3	3	3	2	2	3	4	2	2	5	6	4	6	6	4	7	4	7	7	4	7	7	6	6	4	4	5	5	2	2
1313	应心	2021	21	1	1	3	2	2	3	2	2	2	2	2	2	2	2	4	2	2	2	3	2	2	2	3	2	2	5	6	5	6	5	3	6	6	6	6	6	6	6	6	6	6	6	4	4	4	4
1318	应心	2021	22	1	1	4	5	4	4	4	5	3	4	4	4	3	2	4	3	3	3	4	4	4	3	4	4	3	3	6	5	5	5	6	3	4	6	6	7	7	6	6	6	6	6	6	5	3	3
830	护理	2023	19	1	1	5	3	2	4	5	5	4	4	4	2	4	4	2	2	2	3	3	3	3	1	3	4	3	5	6	7	4	6	6	7	7	7	7	4	4	5	5	5	5	5	6	4	3	3
1053	临床	2023	19	1	1	4	3	3	3	3	3	3	4	3	3	3	3	3	2	3	3	2	3	3	3	3	2	3	4	5	4	5	5	4	7	7	7	7	7	7	5	5	5	6	6	5	4	3	3
434	药物制剂	2023	20	1	1	3	3	2	2	2	2	2	3	3	4	4	4	2	2	2	4	3	2	3	3	4	2	3	2	6	6	6	6	5	6	6	6	6	6	6	6	6	5	6	6	6	4	3	2
438	药物制剂	2023	19	1	1	3	1	3	4	3	2	3	4	3	3	2	4	3	1	3	2	2	3	2	3	4	1	4	4	3	4	5	4	5	6	7	5	7	7	7	6	7	7	7	6	6	3	3	4
740	护理	2023	20	1	1	3	4	3	4	4	4	4	3	4	3	2	2	2	3	3	3	2	3	3	2	4	3	2	5	5	5	5	4	5	6	6	6	6	5	6	6	6	6	6	6	6	6	4	4
607	护理	2023	19	1	1	2	4	4	2	2	3	5	2	2	2	2	3	2	3	4	4	3	3	4	2	4	3	2	4	6	6	5	4	6	7	6	7	7	6	6	6	6	6	5	5	5	4	4	3
1280	药事管理	2023	19	1	1	3	3	2	2	3	4	2	3	2	3	2	3	2	2	2	3	2	3	5	2	2	4	2	4	6	6	6	5	3	6	6	6	5	6	6	6	6	6	6	6	6	6	4	4
204	药学	2023	18	1	1	3	4	4	4	2	4	4	3	2	2	1	2	3	3	4	3	2	4	5	2	5	3	2	4	6	5	6	7	6	6	6	6	6	6	6	6	6	6	5	6	5	4	4	5
359	药物制剂	2023	18	1	1	3	3	3	5	4	4	4	3	3	2	2	3	3	3	4	2	1	4	4	3	4	3	1	4	5	5	7	6	5	7	7	7	7	7	7	5	6	5	5	5	5	3	4	4
360	药物制剂	2023	19	1	1	5	3	2	1	1	2	2	3	2	3	3	2	3	4	4	2	2	4	4	2	3	3	3	4	5	4	5	4	5	5	5	6	6	6	7	7	7	7	7	7	7	4	2	2
649	护理	2023	19	1	1	3	3	3	3	2	3	3	3	2	3	2	3	3	3	3	3	2	3	3	2	3	3	2	5	5	5	5	5	5	6	2	7	7	7	7	6	6	6	6	6	6	6	3	2
1150	护理	2023	19	1	1	3	4	3	3	4	3	4	3	4	4	3	1	2	4	2	3	3	3	3	3	4	3	2	4	5	4	6	4	4	6	6	6	7	5	5	7	7	7	7	7	6	5	3	2
1266	药事管理	2023	19	1	1	3	3	4	3	3	3	4	2	3	2	2	1	4	3	3	3	2	3	3	2	3	3	2	5	6	6	5	5	4	6	5	7	7	6	6	5	5	4	7	7	7	5	5	5
1335	应心	2021	21	1	1	4	2	3	3	3	4	3	4	2	2	2	3	3	3	3	4	3	3	3	3	3	4	2	4	4	5	4	4	4	7	7	7	7	4	7	7	7	7	7	7	7	2	3	3
693	护理	2023	19	1	1	3	3	2	3	3	3	2	3	2	2	3	2	2	3	3	2	2	2	3	2	3	3	2	4	5	5	6	5	5	7	6	6	7	6	7	6	6	6	6	6	6	4	4	4
831	护理	2023	19	1	1	5	1	5	5	3	5	4	2	5	3	4	2	3	2	1	1	5	3	3	3	3	2	5	4	5	5	6	6	4	4	5	5	6	6	4	7	7	7	7	7	7	7	3	2
1315	应心	2021	21	1	1	4	4	3	4	3	2	2	3	3	3	2	3	2	2	2	3	2	3	2	3	4	2	2	6	7	5	5	6	5	7	1	6	6	7	7	7	7	7	5	5	5	5	4	3
183	药学	2023	20	1	1	3	2	1	2	3	2	1	2	2	1	2	2	2	2	1	2	3	2	2	3	5	3	3	5	6	4	5	4	4	7	7	7	7	6	6	7	6	6	7	6	6	4	4	3
425	药物制剂	2023	18	1	1	4	4	4	4	4	4	4	4	4	4	3	3	4	4	2	3	2	3	2	2	4	4	3	4	6	5	4	3	6	7	7	7	7	7	7	6	7	7	5	6	6	3	3	3
859	护理	2023	19	1	1	3	4	1	2	2	3	3	2	3	3	2	2	3	3	2	2	2	3	2	3	4	3	2	5	7	4	7	5	3	7	7	7	7	2	7	7	5	7	7	5	6	5	3	5
868	护理	2023	19	1	1	3	3	3	3	4	3	3	2	2	3	2	3	3	3	2	2	2	4	3	2	3	2	3	3	6	5	4	6	5	7	7	7	6	7	6	6	6	6	6	6	7	4	3	2
249	药学	2023	18	1	1	3	4	3	2	2	3	2	2	3	2	2	1	2	2	2	3	3	2	3	2	4	2	2	4	5	5	5	6	6	7	7	7	7	7	7	6	7	6	6	4	4	5	4	4
279	药学	2023	18	1	1	3	4	2	4	2	4	4	3	3	2	2	2	3	3	2	2	2	3	2	2	4	3	2	5	4	6	5	5	4	7	5	7	7	7	6	7	7	7	6	6	6	4	3	2
351	药物制剂	2023	18	1	1	4	5	3	2	4	4	3	2	3	2	3	2	1	3	4	2	3	1	2	4	3	2	2	5	6	4	5	5	6	6	7	7	7	7	7	3	6	4	6	7	7	6	5	4
879	护理	2023	21	1	1	3	3	3	4	3	3	3	4	4	3	3	3	4	3	3	3	4	4	4	2	4	4	2	4	5	5	6	4	4	6	6	6	7	7	7	7	7	7	5	6	6	6	2	2
174	药学	2023	18	1	1	2	2	2	2	3	2	4	2	3	2	3	3	4	2	4	2	4	4	4	3	4	4	2	5	5	6	7	5	4	7	7	7	7	7	7	5	5	6	7	6	7	2	5	4
233	药学	2023	18	1	1	3	3	2	4	4	3	2	4	2	2	1	1	2	2	2	2	4	2	2	3	4	2	2	7	7	5	7	6	6	4	4	7	7	7	7	5	5	5	6	5	6	6	5	3
577	护理	2023	19	1	1	3	3	2	2	3	2	2	2	3	3	3	2	2	3	3	2	3	2	4	1	4	2	2	6	6	5	5	6	4	6	5	7	7	7	7	7	6	5	6	5	6	6	3	3
997	临床	2023	18	1	1	4	5	4	4	2	4	3	2	4	2	2	2	2	2	3	2	2	2	2	2	3	2	1	5	6	5	5	6	3	6	7	7	7	7	7	6	6	5	7	6	6	5	4	3
234	药学	2023	18	1	1	4	3	3	4	4	4	2	3	1	2	2	2	3	3	3	3	3	3	5	2	4	2	3	5	5	4	4	5	5	7	7	7	7	7	7	6	7	7	5	7	7	4	3	4
238	药学	2023	19	1	1	3	4	2	3	2	3	2	2	2	2	3	3	3	3	3	2	3	2	2	3	4	4	3	6	6	6	6	6	4	4	4	7	7	7	7	6	5	5	7	7	7	6	4	3
807	护理	2023	19	1	1	4	4	4	4	4	3	4	5	3	3	2	2	4	2	2	2	3	2	2	4	4	2	2	6	6	6	7	7	4	7	7	6	7	4	4	6	6	6	6	6	6	6	3	2
1107	护理	2023	19	1	1	4	4	4	4	5	3	4	3	4	3	3	2	3	2	2	3	3	3	4	4	4	4	3	6	5	5	3	5	3	7	7	7	7	7	6	6	6	7	7	7	7	5	2	3
1108	护理	2023	19	1	1	3	3	3	1	2	2	2	2	3	2	3	4	4	4	4	3	3	3	3	3	3	3	3	3	6	5	5	5	5	6	6	7	7	7	7	5	6	7	7	7	7	5	2	3
250	药学	2023	19	1	1	4	4	3	4	2	4	4	5	4	4	5	4	4	3	2	4	2	5	4	1	4	4	2	6	6	5	5	3	2	6	7	7	7	7	7	7	7	6	7	6	6	7	5	2
627	护理	2023	20	1	1	4	3	3	4	4	4	3	4	3	3	4	3	3	2	2	1	1	4	3	4	4	2	1	6	6	6	6	5	4	5	6	6	6	7	6	6	7	6	6	7	7	6	3	4
905	临床医学	2023	19	1	1	4	4	2	4	3	3	3	3	3	4	3	3	3	3	4	4	3	3	4	4	4	4	4	5	5	6	4	5	7	7	7	7	7	4	7	7	7	7	6	6	6	4	3	2
1129	护理	2023	19	1	1	5	3	4	4	3	4	3	3	4	4	3	3	3	3	3	3	3	3	3	3	4	3	1	5	5	4	5	4	5	7	7	7	7	5	7	7	7	7	7	7	7	5	4	4
1156	护理	2023	18	1	1	2	4	3	3	2	3	3	3	3	3	2	2	3	4	4	3	2	4	4	2	3	3	2	4	6	4	5	4	5	7	7	7	7	7	7	5	7	7	7	7	7	6	4	4
1159	护理	2023	18	1	1	2	4	3	2	1	5	4	1	4	4	2	2	3	4	5	3	3	4	3	5	5	3	1	3	6	5	6	6	7	7	7	7	7	7	7	7	7	7	6	6	5	3	3	3
160	药学	2023	18	1	1	3	3	2	4	4	2	3	3	4	4	3	2	2	3	3	3	4	4	2	3	4	2	4	4	5	5	4	4	4	7	7	7	7	7	7	7	7	7	7	7	7	7	3	2
349	药物制剂	2023	19	1	1	3	4	2	3	2	3	2	2	1	2	3	2	3	3	4	2	3	2	3	2	3	3	2	7	7	7	6	5	6	7	7	7	7	6	6	7	7	6	7	4	4	4	4	4
412	药物制剂	2023	18	1	1	3	2	2	3	2	3	3	2	3	4	2	2	3	4	3	3	3	4	4	1	4	3	3	4	5	6	5	6	7	6	6	7	7	7	7	6	6	6	7	7	7	5	3	2
1350	口腔	2023	18	1	1	4	4	2	1	1	2	1	2	1	3	2	3	2	2	2	2	3	2	2	2	3	2	3	6	6	6	6	5	5	7	7	7	7	6	7	6	6	6	6	6	6	6	3	3
875	护理	2023	20	1	1	4	2	4	3	3	3	4	4	4	3	2	2	4	4	2	2	2	4	2	3	4	3	2	6	6	6	6	5	7	7	3	7	7	7	7	7	7	7	6	7	7	3	3	4
999	临床	2023	20	1	1	4	4	3	4	2	3	3	4	3	3	2	3	3	2	2	2	2	1	4	2	5	1	2	6	7	6	5	6	5	7	7	7	7	7	7	7	7	7	6	5	5	6	2	2
261	药学	2023	19	1	1	3	3	2	3	3	2	2	2	2	2	2	2	2	2	2	2	2	3	5	1	3	3	2	4	6	6	6	6	5	7	7	7	7	7	7	7	7	7	7	7	7	6	4	4
1079	护理	2023	19	0	0	3	4	4	5	3	4	5	2	4	2	2	2	4	4	4	4	2	4	4	2	2	3	2	4	5	4	4	2	3	3	3	6	5	7	7	5	5	4	5	4	4	3	3	3
884	护理	2023	18	0	0	4	4	1	5	5	5	5	5	4	3	3	2	3	4	4	3	2	3	3	4	5	3	2	4	6	6	3	6	4	2	3	6	6	2	4	3	2	1	7	7	7	5	3	3
1353	应心	2021	21	0	0	3	3	4	4	4	3	4	3	3	5	4	4	3	2	3	4	3	3	4	4	4	3	3	6	6	2	4	3	5	4	1	4	4	6	6	4	4	5	6	6	5	3	2	2
5	应心	2023	18	0	0	5	5	3	4	4	5	2	3	5	5	4	3	3	3	4	3	4	3	3	4	4	3	4	5	4	2	4	5	3	6	5	7	6	5	7	4	5	4	3	3	4	3	3	2
705	护理	2023	19	0	0	5	3	4	4	4	3	4	3	2	2	3	4	3	1	3	2	3	2	4	3	4	2	4	5	4	5	4	6	4	5	3	5	3	5	6	5	3	4	5	6	4	3	3	2
1352	口腔	2023	18	0	0	5	5	4	4	2	5	4	4	3	3	2	3	3	3	4	3	2	4	4	1	3	3	2	5	3	3	4	6	4	3	3	7	6	6	6	5	4	4	4	4	4	4	2	2
1014	临床	2023	18	0	0	5	5	3	4	3	4	4	5	5	2	3	2	3	2	2	3	3	3	3	3	4	2	3	3	5	3	3	5	4	6	3	4	5	4	5	5	5	4	6	6	6	4	4	4
1048	临床	2023	19	0	0	4	4	4	4	3	3	4	4	3	3	3	4	4	4	4	4	3	2	4	3	3	4	2	4	3	2	3	3	4	3	3	5	5	5	6	5	6	6	6	6	6	5	2	2
49	应心	2023	21	0	0	4	4	4	4	4	4	4	4	4	2	3	2	4	4	4	3	3	3	3	2	3	4	4	3	3	3	5	4	4	6	6	6	6	7	6	4	4	4	4	4	4	4	2	2
488	护理学	2023	19	0	0	4	5	4	5	3	4	1	2	3	2	3	3	2	3	3	3	4	3	2	2	4	3	3	5	5	5	5	4	6	5	3	3	5	5	4	3	4	3	6	6	6	4	4	3
232	药学	2023	18	0	0	4	4	3	4	2	3	4	4	4	2	2	2	3	3	2	3	2	3	2	3	4	2	2	5	7	7	5	5	3	3	1	5	5	7	7	5	2	3	6	5	4	3	4	2
290	药学	2023	19	0	0	4	4	3	3	4	4	4	4	3	3	3	2	3	3	3	3	3	4	4	4	3	4	3	3	4	5	4	3	5	5	4	6	6	4	6	6	6	4	4	5	4	4	3	4
1060	临床	2023	19	0	0	3	4	3	3	3	4	3	3	4	4	3	3	3	3	3	3	3	3	3	4	4	4	3	3	5	3	5	4	6	7	7	7	5	4	7	5	4	4	3	3	2	4	3	2
450	护理学	2023	18	0	0	4	4	4	3	3	4	3	3	3	2	3	2	3	3	3	2	2	3	3	2	4	3	3	4	5	2	3	5	4	6	6	6	6	5	4	4	4	4	6	6	6	3	3	3
1381	口腔	2023	18	0	0	4	4	4	4	4	4	4	4	4	4	4	4	3	3	3	4	3	3	3	3	3	3	2	4	5	5	5	6	4	4	5	5	5	6	6	2	5	5	5	5	5	2	3	3
203	药学	2023	19	0	0	4	4	4	4	4	5	3	5	1	4	4	4	3	3	3	4	4	4	4	3	4	3	4	5	5	4	5	5	5	5	5	5	5	4	4	5	5	5	4	5	4	5	2	2
1054	临床	2023	18	0	0	4	4	4	4	4	4	4	4	4	4	3	5	3	4	4	2	4	4	3	4	4	3	4	5	2	2	2	1	7	5	3	7	7	7	7	4	4	4	6	6	6	5	2	2
1099	护理	2023	18	0	0	2	3	3	3	2	2	4	2	4	2	2	2	4	4	4	4	2	4	4	2	2	4	2	5	5	5	5	5	5	5	5	4	4	6	7	5	4	4	4	4	4	4	3	3
399	药物制剂	2023	19	0	0	5	4	4	4	3	4	4	3	4	4	3	3	3	2	3	4	3	4	4	3	4	4	3	5	6	6	4	6	6	5	4	2	4	6	6	6	5	4	5	4	4	3	2	2
1306	应心	2021	21	0	0	3	5	4	4	3	4	4	4	5	4	3	3	4	3	4	4	3	4	4	3	3	3	3	4	4	4	3	2	5	6	4	4	4	7	7	6	6	6	6	6	5	2	2	2
1349	应心	2021	22	0	0	4	4	3	4	4	3	3	3	4	4	3	3	2	2	2	2	3	2	2	3	4	2	3	4	6	5	4	5	5	5	4	4	4	5	7	5	5	4	5	5	5	4	3	2
1412	口腔	2023	18	0	0	5	4	4	4	2	3	4	2	4	3	3	3	4	3	3	3	3	3	4	2	4	3	3	4	5	4	3	3	5	6	6	6	6	6	6	7	5	5	3	3	3	5	4	4
14	应心	2023	18	0	0	4	1	4	4	3	5	4	2	3	3	3	2	3	4	3	4	2	4	4	2	3	4	3	2	4	5	4	3	4	3	5	1	5	7	7	6	6	5	7	6	6	6	2	3
469	护理学	2023	20	0	0	4	4	4	2	4	3	4	4	4	4	3	3	3	3	3	3	3	4	4	3	3	3	3	4	5	4	5	4	5	6	6	4	4	7	7	4	4	5	4	5	5	4	3	3
689	护理	2023	18	0	0	4	3	3	3	3	3	2	4	3	4	4	3	3	3	3	3	3	4	4	3	3	3	3	4	5	5	5	5	6	6	4	4	4	4	4	6	6	6	5	5	4	4	3	3
839	护理	2023	18	0	0	3	4	3	3	3	3	3	4	3	3	3	3	3	4	3	4	3	3	3	3	4	2	3	4	6	4	4	6	6	5	5	4	6	5	7	4	4	4	4	5	5	4	2	3
926	临床医学	2023	18	0	0	4	4	4	4	4	4	4	4	4	4	4	4	3	3	4	4	4	3	3	3	3	4	2	5	5	4	3	3	6	4	4	4	4	6	6	6	5	6	6	6	6	3	3	2
973	临床医学	2023	19	0	0	3	4	4	4	3	4	4	4	4	3	4	4	3	4	4	4	3	4	4	4	3	3	3	4	5	5	5	4	5	3	3	6	6	6	6	6	3	3	5	6	6	5	2	2
1110	护理	2023	19	0	0	4	3	4	4	5	4	4	4	3	3	3	3	3	3	4	3	3	4	4	3	4	4	3	2	5	5	5	4	5	4	4	7	7	7	7	5	4	4	5	5	5	2	1	1
1397	口腔	2023	18	0	0	5	5	5	5	5	5	3	5	3	4	4	4	3	3	3	3	4	3	3	4	4	3	4	4	6	2	4	5	4	6	3	4	4	4	6	5	6	4	7	7	7	4	1	1
1442	口腔	2023	18	0	0	4	5	4	5	4	5	4	5	5	4	3	3	3	4	3	3	2	4	3	4	5	3	3	5	5	5	6	5	4	4	4	4	7	5	7	3	5	3	5	5	5	5	3	2
221	药学	2023	18	0	0	4	3	3	3	4	4	3	4	3	2	2	2	3	3	3	3	2	3	3	2	4	3	2	4	5	4	5	5	2	6	6	6	6	6	6	5	5	4	4	5	5	4	2	3
345	药物制剂	2023	18	0	0	2	4	4	4	4	4	2	2	4	3	2	2	4	3	3	3	3	3	3	3	4	3	2	4	5	6	6	5	4	3	3	6	6	2	7	4	3	3	7	7	7	5	3	3
697	护理	2023	18	0	0	4	3	3	3	3	3	3	2	2	5	5	5	3	3	4	4	4	1	4	4	4	3	4	4	3	6	4	3	7	2	7	4	5	7	7	4	6	4	6	6	6	2	3	2
967	临床医学	2023	19	0	0	4	4	4	4	3	3	5	3	4	3	2	2	3	2	4	3	2	5	3	2	3	4	3	4	6	5	5	3	3	6	4	1	1	6	7	6	6	6	6	7	6	5	4	3
1237	药事管理	2023	18	0	0	4	4	4	4	5	5	4	5	5	2	4	3	4	4	3	2	2	3	4	2	5	3	1	5	5	3	2	4	6	7	6	7	5	1	7	7	6	6	4	4	4	4	2	1
1265	药事管理	2023	19	0	0	3	3	2	4	3	2	2	2	3	3	3	2	3	2	2	3	2	2	3	2	4	2	2	5	6	3	5	4	6	4	4	7	6	2	6	5	5	5	5	5	5	5	3	4
19	应心	2023	19	0	0	3	4	4	3	3	4	4	4	4	3	3	3	4	3	3	3	3	3	4	3	4	3	3	4	5	5	5	5	5	3	6	5	6	4	6	5	5	5	5	5	5	5	2	2
122	临床五班	2021	21	0	0	3	2	1	4	4	3	3	3	2	4	3	4	3	3	2	3	3	3	4	3	2	4	2	4	4	4	4	4	4	6	6	6	6	5	4	7	7	6	5	4	4	4	3	2
152	药学	2023	19	0	0	2	2	2	2	2	2	2	2	5	3	3	3	4	4	5	4	4	4	5	2	4	4	4	2	5	4	5	5	6	6	6	6	6	7	7	5	4	4	4	4	4	4	3	2
470	护理学	2023	19	0	0	3	3	3	3	2	3	3	3	3	2	2	2	3	4	4	3	2	5	5	3	3	3	3	4	4	4	5	4	3	3	5	6	4	7	6	6	5	6	5	6	6	5	3	2
580	护理	2023	18	0	0	4	4	4	4	4	4	5	3	4	4	4	4	4	3	3	2	4	4	3	4	3	4	3	4	5	4	5	4	6	7	5	6	6	2	4	5	5	6	6	6	6	2	3	3
817	护理	2023	19	0	0	4	4	3	4	2	3	5	2	4	2	2	2	2	3	3	3	3	2	3	1	4	4	3	4	6	2	4	1	3	6	6	6	6	7	6	4	6	6	5	5	6	5	3	4
1196	药事管理	2023	19	0	0	4	4	2	2	2	2	3	4	4	3	2	3	3	3	4	3	4	3	4	3	4	3	3	3	5	2	6	5	4	6	4	6	6	6	6	6	6	6	5	4	5	3	4	3
1369	口腔	2023	18	0	0	4	4	4	4	4	4	4	4	4	4	4	3	3	3	3	3	3	3	3	3	4	2	3	3	4	4	2	2	7	5	5	7	7	1	4	7	7	7	7	7	7	1	3	2
15	应心	2023	18	0	0	4	4	4	4	4	4	4	3	4	2	2	3	2	2	2	3	3	3	3	2	3	4	2	5	5	6	6	5	3	6	1	6	6	1	6	6	6	5	6	6	6	4	3	2
30	应心	2023	18	0	0	3	4	3	4	3	3	3	4	3	2	3	3	3	3	4	3	2	3	3	4	4	3	2	4	5	4	5	5	3	4	4	6	6	6	6	5	4	5	6	6	6	5	3	2
418	药物制剂	2023	20	0	0	3	3	3	4	4	2	2	2	3	3	3	3	4	3	2	3	2	4	3	4	5	3	3	4	5	3	6	5	5	6	4	6	5	7	7	4	3	3	5	6	6	5	3	2
446	护理学	2023	19	0	0	1	4	3	3	3	4	3	4	3	2	3	3	4	4	3	2	3	3	2	3	3	2	3	2	3	4	6	6	5	5	6	5	5	6	5	6	4	5	6	5	6	5	2	3
511	护理学	2023	20	0	0	3	4	4	4	3	4	4	4	4	3	2	3	3	3	3	4	2	4	3	2	4	3	2	4	5	5	6	5	5	3	3	6	6	6	6	5	4	4	5	6	6	5	3	3
753	护理	2023	20	0	0	4	3	4	2	3	3	3	3	2	4	3	4	2	3	2	3	4	3	2	4	4	3	3	5	6	5	6	5	6	4	4	5	6	6	5	5	4	4	4	5	5	5	2	2
797	护理	2023	19	0	0	5	5	5	5	3	5	2	3	3	3	3	3	3	3	3	3	3	3	3	3	3	3	2	5	5	5	3	4	4	7	7	4	4	4	4	6	6	6	5	6	6	4	3	3
863	护理	2023	19	0	0	5	4	3	5	5	5	5	4	5	5	5	4	4	3	5	4	1	2	1	4	3	3	4	6	2	6	4	4	2	7	5	6	6	7	6	4	6	4	6	4	6	4	3	1
1383	口腔	2023	19	0	0	4	2	2	3	4	3	3	2	3	2	2	2	3	3	3	4	3	3	3	4	4	3	3	3	5	5	5	5	5	6	6	6	6	3	6	6	6	5	4	4	5	4	3	2
437	药物制剂	2023	18	0	0	2	4	3	4	2	3	4	3	3	3	3	3	3	3	3	4	3	4	4	3	4	3	2	4	5	3	4	5	4	5	5	6	6	1	6	6	7	7	6	6	6	4	2	2
570	护理	2023	18	0	0	5	4	3	5	3	5	5	1	5	4	4	4	3	3	4	4	3	2	3	4	4	4	3	5	5	4	4	5	5	6	6	2	2	4	6	6	6	6	7	6	6	5	3	2
600	护理	2023	19	0	0	3	4	5	3	2	3	4	3	4	3	3	2	3	4	2	3	3	3	4	2	2	4	3	4	5	5	5	3	3	6	4	7	7	5	6	4	7	5	5	5	5	5	3	2
795	护理	2023	20	0	0	1	5	5	5	1	1	1	1	4	1	1	2	4	3	4	1	3	4	4	2	3	4	3	2	3	3	3	2	3	4	5	3	6	7	7	7	7	7	7	7	7	6	4	3
856	护理	2023	18	0	0	4	3	1	2	3	3	4	3	1	4	3	2	4	4	3	3	3	4	4	3	4	3	3	5	6	5	6	3	4	7	6	7	6	3	7	6	4	4	3	4	5	5	3	2
1120	护理	2023	18	0	0	4	4	3	4	3	4	4	4	4	3	3	3	4	3	4	4	4	4	3	3	4	4	4	4	2	4	6	4	5	6	5	7	7	6	7	6	6	6	5	4	4	2	3	2
82	临床五班	2021	20	0	0	5	4	3	3	4	2	5	3	2	4	4	3	4	3	4	5	3	3	3	3	3	4	3	6	6	6	5	4	6	5	4	6	4	5	5	5	6	4	5	6	5	4	3	2
104	临床五班	2021	21	0	0	2	2	2	3	3	2	2	3	2	4	3	3	4	3	3	4	4	3	3	4	5	3	3	5	6	5	6	5	4	6	6	6	6	6	6	6	6	5	3	3	3	4	4	3
303	药学	2023	18	0	0	3	4	4	4	4	4	3	4	4	4	3	3	4	3	3	4	3	3	4	3	2	4	2	4	6	2	4	5	6	4	3	6	6	7	7	7	5	6	5	5	5	4	1	1
505	护理学	2023	18	0	0	4	3	3	4	3	3	4	4	4	3	4	3	3	3	3	3	4	4	4	2	4	4	3	3	5	4	5	6	4	7	7	7	7	1	5	5	5	5	4	6	6	5	3	1
606	护理	2023	20	0	0	4	4	4	3	2	4	3	4	3	3	3	3	3	4	2	4	3	3	4	4	4	3	4	4	5	5	5	4	6	4	4	6	6	6	6	5	4	4	6	6	6	5	1	1
833	护理	2023	18	0	0	4	4	4	3	4	4	4	4	5	4	3	4	3	3	4	3	4	2	4	4	4	4	4	4	4	4	5	6	4	7	3	5	6	7	7	6	5	5	5	5	5	4	3	4
958	临床医学	2023	19	0	0	3	3	3	2	2	3	2	2	3	2	2	2	3	3	3	3	2	4	4	1	4	4	2	3	5	4	5	5	4	6	6	5	5	6	6	6	5	5	5	6	5	5	3	3
1437	口腔	2023	18	0	0	4	4	3	4	3	3	3	3	3	2	2	2	3	3	3	3	3	4	3	3	4	2	2	5	5	6	5	5	5	4	3	5	5	7	7	4	4	4	6	6	6	5	3	2
700	护理	2023	19	0	0	4	4	3	3	4	4	4	4	4	3	2	2	2	3	2	3	4	3	3	3	4	3	4	6	4	6	3	4	5	6	6	7	6	7	7	4	5	4	6	4	5	3	2	2
780	护理	2023	20	0	0	3	3	2	4	4	1	5	1	5	1	2	2	5	3	2	2	4	2	2	2	2	3	3	5	6	5	5	5	3	5	5	5	5	7	7	5	5	5	5	5	5	5	3	2
983	临床医学	2023	18	0	0	2	4	3	4	2	4	4	3	4	3	3	2	3	3	3	2	2	3	2	2	4	3	2	4	5	4	5	4	5	6	6	4	4	4	6	6	6	6	6	6	6	5	3	3
1008	临床	2023	18	0	0	3	4	3	4	4	4	4	3	5	2	3	3	3	3	2	3	3	4	3	2	4	3	3	5	5	5	5	5	5	5	5	6	6	6	6	5	5	5	5	5	5	4	3	3
1043	临床	2023	18	0	0	5	4	3	4	4	4	3	3	2	3	2	2	2	2	2	2	2	2	2	2	4	3	3	6	6	4	4	6	6	4	4	4	6	2	7	6	6	3	6	6	6	6	3	2
1072	临床	2023	18	0	0	4	3	4	4	4	3	3	4	3	4	3	3	3	3	2	3	3	3	3	3	4	3	2	4	5	4	5	5	5	7	7	4	4	1	7	7	7	7	5	5	5	4	2	2
1272	药事管理	2023	19	0	0	3	4	4	4	2	3	2	3	3	2	2	3	3	3	4	2	3	3	3	2	3	3	2	4	5	5	6	5	4	5	5	5	6	4	6	6	6	6	5	5	5	5	3	2
7	应心	2023	18	0	0	4	3	3	4	4	5	3	5	5	3	4	4	4	3	4	3	3	4	3	4	4	3	5	4	5	5	4	4	4	5	5	6	4	6	6	5	7	7	6	6	6	4	2	1
698	护理	2023	19	0	0	4	3	3	3	4	3	3	2	3	2	2	2	3	4	3	3	3	4	3	2	4	4	2	4	5	5	5	5	6	5	5	5	5	7	7	5	5	5	5	5	5	5	3	2
805	护理	2023	20	0	0	3	4	4	4	3	4	4	3	3	3	2	2	3	3	4	2	3	2	3	3	2	4	3	4	5	4	4	3	5	6	6	7	7	4	7	1	6	6	7	7	7	3	3	4
835	护理	2023	18	0	0	4	4	5	4	3	4	3	3	4	2	3	2	2	2	3	3	2	2	3	2	4	4	3	3	5	5	5	6	5	6	6	7	7	5	4	6	6	5	4	5	5	4	3	2
865	护理	2023	18	0	0	3	4	4	4	2	4	4	3	4	2	2	2	2	2	2	2	4	2	1	3	3	4	2	4	5	6	4	3	6	6	6	6	6	5	6	6	6	6	6	5	5	2	3	2
913	临床医学	2023	19	0	0	3	4	3	4	3	3	2	3	3	4	4	3	3	3	3	3	3	3	3	4	4	3	3	5	6	5	5	6	6	5	5	5	5	7	7	4	4	4	5	5	6	4	3	3
1125	护理	2023	18	0	0	5	3	2	3	3	3	2	3	4	3	3	3	3	4	4	3	4	2	1	3	4	2	3	5	6	7	6	5	7	7	5	1	2	1	7	5	7	6	5	5	6	6	3	3
1141	护理	2023	18	0	0	4	4	3	3	2	3	3	2	4	2	2	2	3	3	3	3	2	3	4	3	2	3	2	4	5	5	6	3	3	6	6	6	6	2	6	6	6	6	6	6	6	5	4	3
1307	应心	2021	22	0	0	4	4	4	3	4	3	3	4	3	4	3	3	3	2	4	3	3	4	3	4	4	3	3	5	6	4	5	6	6	5	5	5	5	7	7	7	5	4	5	4	5	3	3	2
1347	应心	2021	20	0	0	4	5	4	3	3	4	5	4	4	3	3	2	3	3	3	3	4	3	4	3	3	4	4	4	5	5	5	4	5	5	5	4	5	6	6	5	6	6	6	6	6	5	2	3
1388	口腔	2023	19	0	0	3	2	3	3	4	2	2	2	3	3	3	3	3	3	2	3	3	3	2	3	4	2	4	5	6	3	4	3	6	6	5	7	7	7	7	5	5	5	5	5	4	4	2	2
1426	口腔	2023	18	0	0	4	3	2	4	5	4	2	3	2	2	2	2	3	3	3	3	3	3	3	3	3	3	2	3	5	5	4	5	4	5	5	5	5	6	6	6	6	6	6	6	6	5	3	3
56	应心	2023	20	0	0	3	4	4	3	3	3	4	3	3	2	2	2	2	3	3	3	3	3	4	2	4	2	2	4	6	5	5	5	4	6	4	7	7	5	5	6	6	6	6	5	5	3	3	3
93	临床五班	2021	20	0	0	5	4	4	4	4	4	4	4	4	4	2	3	2	3	4	4	4	3	3	4	4	4	4	4	5	5	4	6	6	6	6	6	6	6	7	5	5	4	6	6	4	3	3	4
120	临床五班	2021	21	0	0	5	5	5	4	4	4	5	4	5	2	1	2	3	3	1	1	1	3	1	5	5	3	1	4	7	3	7	4	6	6	6	2	7	7	7	1	6	6	3	7	7	4	5	5
306	药学	2023	18	0	0	4	4	3	4	4	5	4	4	4	3	3	3	4	4	4	4	4	4	4	2	2	4	2	4	4	4	4	3	3	6	6	5	6	7	7	6	6	6	6	6	6	5	4	2
344	药物制剂	2023	18	0	0	4	3	3	3	1	5	2	2	3	3	2	2	1	1	1	2	2	2	2	2	3	2	3	5	6	4	4	6	6	6	5	4	4	7	7	6	6	4	5	5	5	5	4	3
681	护理	2023	18	0	0	4	4	3	4	4	3	3	2	2	4	4	4	3	3	4	3	4	3	3	4	3	3	3	6	5	6	5	4	6	4	3	5	7	7	7	5	3	6	5	5	6	5	3	1
704	护理	2023	19	0	0	4	5	3	3	3	2	4	4	3	3	2	3	4	3	3	3	4	4	4	2	4	4	2	2	5	4	4	4	5	6	6	6	6	6	6	6	6	6	6	6	6	4	3	3
820	护理	2023	18	0	0	3	5	4	4	4	4	4	4	4	4	3	1	4	2	2	3	5	4	3	4	4	4	1	3	1	6	6	5	7	7	2	6	7	7	7	4	7	4	5	6	7	3	3	4
848	护理	2023	18	0	0	3	4	4	4	2	3	4	3	5	3	3	3	4	4	4	4	2	3	3	2	3	3	2	5	6	4	5	5	4	6	5	6	6	6	7	6	5	5	6	5	5	3	3	3
907	临床医学	2023	19	0	0	3	4	4	4	4	4	5	4	5	2	3	3	4	3	4	3	4	4	3	4	4	3	3	5	5	5	4	5	6	7	2	4	7	7	7	5	5	4	6	5	5	6	2	2
1101	护理	2023	18	0	0	3	3	3	3	4	3	4	2	4	3	2	3	3	3	3	3	2	3	3	3	3	3	3	5	5	4	5	5	5	5	5	4	4	6	6	6	6	6	6	6	6	5	3	3
1254	药事管理	2023	18	0	0	3	3	4	3	4	3	4	2	4	3	2	2	3	4	4	4	2	4	4	2	2	4	2	4	5	4	5	5	3	5	5	6	6	6	6	6	6	5	6	6	6	5	3	3
1279	药事管理	2023	18	0	0	3	4	3	2	2	3	4	2	4	3	3	2	4	3	4	4	2	3	4	2	3	3	2	4	5	5	5	5	4	6	6	6	6	2	6	6	6	5	6	6	6	5	2	3
1341	应心	2021	22	0	0	4	3	3	3	4	3	3	3	3	3	2	3	2	2	2	3	2	2	3	3	3	3	2	5	6	5	4	5	5	6	5	7	6	4	6	3	5	4	6	6	6	6	4	2
1343	应心	2021	20	0	0	5	4	3	4	3	4	3	4	3	4	2	2	4	4	4	4	2	4	4	3	3	3	2	6	6	5	6	7	6	5	4	4	4	6	6	4	4	4	7	6	6	4	2	2
1443	口腔	2023	18	0	0	3	3	4	3	2	2	3	3	3	2	2	2	4	2	2	3	4	2	2	3	4	2	3	2	6	5	6	6	4	6	4	6	6	7	6	5	5	4	6	6	6	4	4	5
76	临床五班	2021	21	0	0	4	4	3	5	3	4	3	4	4	4	2	3	4	2	2	3	3	4	2	4	3	3	3	5	6	7	7	5	3	4	6	4	4	4	6	6	7	6	5	5	6	5	4	1
304	药学	2023	18	0	0	4	4	4	2	2	3	4	4	4	3	3	3	2	3	2	4	2	4	3	2	3	2	2	5	5	5	3	3	3	6	6	7	6	6	6	7	6	5	5	6	5	6	4	4
443	药物制剂	2023	18	0	0	3	3	2	4	3	3	2	3	4	5	3	2	3	3	3	3	3	3	3	3	4	3	3	5	5	5	4	5	5	5	3	7	7	7	7	5	4	4	5	7	6	5	2	2
445	药物制剂	2023	19	0	0	4	4	4	3	3	4	3	4	4	3	2	2	3	3	3	3	3	3	3	3	3	3	3	5	4	4	4	5	4	5	5	6	6	6	6	6	6	6	6	6	6	5	3	3
596	护理	2023	21	0	0	3	2	4	2	2	2	5	3	4	2	2	2	4	3	3	3	2	4	3	1	5	3	2	4	5	5	4	5	6	6	5	7	6	6	6	7	5	5	5	5	5	4	4	4
710	护理	2023	18	0	0	2	3	3	3	3	3	2	3	4	3	3	3	2	1	1	2	3	1	4	2	4	2	3	4	6	6	5	5	5	2	2	7	7	7	7	5	3	6	7	5	5	7	4	4
776	护理	2023	18	0	0	3	4	4	2	2	2	2	2	3	3	2	2	3	3	4	4	2	3	4	2	3	3	2	4	6	4	4	6	4	6	6	6	6	4	7	7	6	5	5	5	5	5	4	4
842	护理	2023	19	0	0	4	3	2	3	3	3	3	3	3	3	3	2	3	3	2	3	3	3	2	3	4	3	3	4	6	4	6	5	3	5	5	6	6	6	7	6	6	4	6	6	5	5	4	4
867	护理	2023	18	0	0	3	5	5	4	2	4	4	2	5	2	2	2	4	4	4	4	2	4	4	2	4	4	2	5	5	4	4	5	5	6	6	6	6	6	6	6	6	4	5	6	6	4	3	2
869	护理	2023	18	0	0	4	4	3	4	4	4	4	4	3	3	3	2	2	2	2	3	2	2	2	4	4	3	3	5	6	5	6	6	3	5	5	5	5	4	4	6	6	6	6	6	6	6	4	4
986	临床医学	2023	20	0	0	3	3	3	4	3	4	4	3	3	2	2	2	3	3	3	3	3	3	3	2	3	3	3	5	6	5	5	5	5	5	5	5	5	6	6	5	5	5	6	6	6	5	3	3
1074	临床	2023	18	0	0	3	4	4	4	2	4	4	2	4	2	3	3	4	4	4	4	3	4	4	2	3	4	3	4	5	3	4	3	4	3	4	5	5	7	7	7	7	7	7	7	7	5	2	2
1245	药事管理	2023	18	0	0	3	3	4	3	2	3	3	3	4	2	1	2	3	3	4	4	3	3	3	2	4	2	2	5	5	5	4	5	4	7	2	7	7	7	7	4	4	3	7	7	6	5	3	3
36	应心	2023	19	0	0	4	3	4	3	3	2	2	2	4	2	2	2	2	2	2	2	3	4	2	2	2	4	2	4	5	5	5	5	5	6	7	7	7	7	4	6	6	5	5	5	5	3	4	3
70	应心	2023	20	0	0	4	4	4	4	2	3	3	3	3	2	3	4	3	3	2	4	3	3	4	3	3	4	2	5	6	5	6	6	5	6	5	6	6	6	6	7	6	5	5	4	4	3	4	3
118	临床五班	2021	20	0	0	4	4	4	4	3	3	3	4	4	2	3	3	3	3	3	2	3	3	3	2	3	4	3	5	6	6	5	4	4	6	6	5	6	7	7	5	6	5	5	5	5	4	2	2
313	药学	2023	19	0	0	4	4	4	4	2	4	3	2	3	5	5	3	3	3	1	3	4	3	2	4	4	3	5	4	5	5	6	6	6	7	2	6	5	1	7	6	7	6	6	7	6	4	2	1
401	药物制剂	2023	20	0	0	4	2	2	4	3	3	3	3	2	2	2	2	4	4	4	4	2	4	4	2	2	4	2	4	6	5	4	4	5	6	6	6	6	7	7	6	5	5	5	5	5	5	5	5
447	护理学	2023	19	0	0	5	4	4	3	3	3	4	4	4	2	2	2	3	4	3	2	3	3	4	2	4	4	2	4	5	4	3	3	3	6	6	6	6	7	7	6	6	6	6	6	6	6	3	2
451	护理学	2023	19	0	0	3	4	3	4	2	3	4	3	3	3	3	3	2	2	2	2	3	3	3	3	4	4	3	5	5	5	6	3	4	4	5	6	6	7	7	7	6	5	5	5	5	6	4	3
615	护理	2023	19	0	0	5	3	4	3	3	4	3	4	4	4	3	2	3	3	3	2	2	4	3	4	4	3	3	4	5	5	6	6	6	7	4	4	7	7	7	6	5	3	7	6	4	3	3	4
688	护理	2023	19	0	0	4	4	3	4	4	4	4	4	4	2	2	2	4	4	4	3	3	3	3	3	4	4	3	4	6	5	5	6	5	6	6	6	6	6	6	6	6	5	4	4	5	5	4	4
911	临床医学	2023	19	0	0	5	3	5	5	3	4	3	5	5	2	4	3	4	3	4	3	3	4	4	2	4	4	2	4	5	5	4	4	5	6	6	6	5	7	7	7	7	6	5	5	5	3	3	3
915	临床医学	2023	19	0	0	2	2	2	2	3	3	2	2	2	3	2	3	4	3	2	4	3	3	3	3	4	3	3	4	6	5	4	4	5	5	5	5	5	7	7	6	6	6	6	5	6	5	3	3
1013	临床	2023	19	0	0	3	4	4	3	4	3	2	3	3	4	3	3	2	3	4	5	2	4	4	4	3	4	4	5	5	5	3	5	6	5	6	6	5	7	6	6	6	6	5	5	5	5	2	1
1065	临床	2023	18	0	0	4	4	4	4	1	3	3	4	4	2	3	3	4	3	4	3	3	3	3	2	4	2	2	5	6	5	6	6	4	6	5	7	7	2	6	6	6	5	5	5	6	4	2	3
1264	药事管理	2023	18	0	0	1	5	5	4	4	4	5	4	4	3	3	3	3	3	3	3	3	3	3	3	3	3	3	5	5	5	5	5	5	3	3	6	6	6	6	6	6	6	6	6	6	6	2	2
1377	口腔	2023	19	0	0	4	3	3	4	4	4	4	4	4	3	3	2	2	2	2	2	2	2	3	2	4	4	3	4	6	4	4	3	6	6	6	6	6	6	6	5	6	6	6	6	6	4	2	4
1411	口腔	2023	19	0	0	4	4	4	4	4	3	2	2	3	3	2	4	2	3	3	3	3	2	2	4	4	2	2	6	5	5	4	4	5	6	6	6	6	6	6	6	6	4	5	6	5	5	3	4
91	临床五班	2021	20	0	0	5	3	3	3	2	3	3	2	1	4	4	4	4	4	4	3	3	3	4	3	5	2	3	3	6	4	4	6	7	7	3	4	3	7	7	7	7	7	7	6	5	3	2	3
326	药学	2023	18	0	0	3	2	3	2	3	3	3	3	3	3	2	2	2	3	3	3	3	3	4	2	4	3	2	4	6	5	5	5	4	3	3	6	6	7	7	7	7	4	6	7	6	5	4	4
456	护理学	2023	19	0	0	3	2	2	3	3	3	2	3	2	3	4	4	3	2	1	3	2	2	2	3	4	3	4	5	5	6	6	6	4	7	7	4	4	4	6	6	6	6	6	5	5	5	3	3
478	护理学	2023	20	0	0	3	4	3	4	3	4	4	4	4	3	2	2	2	2	2	2	3	4	4	3	3	3	2	2	5	4	6	5	4	7	7	6	6	7	6	6	5	4	6	6	6	5	4	4
489	护理学	2023	18	0	0	4	3	4	4	3	4	3	5	4	3	3	4	4	4	4	3	3	4	5	1	3	3	3	3	5	5	5	5	5	6	6	6	6	6	6	6	6	6	5	6	5	5	2	1
496	护理学	2023	20	0	0	3	3	2	3	3	3	3	3	3	3	3	3	3	3	2	3	2	2	2	2	4	2	2	5	5	5	5	5	4	6	6	6	6	4	5	6	6	6	6	6	6	5	4	4
541	护理	2023	19	0	0	4	4	3	4	3	3	3	3	3	4	3	4	4	4	3	3	3	4	4	4	4	3	3	4	5	4	4	5	5	6	6	6	6	6	6	6	6	5	6	6	6	5	3	2
555	护理	2023	20	0	0	2	3	1	2	3	2	2	2	1	3	2	3	2	2	3	2	1	4	3	2	4	3	1	4	6	4	7	4	6	7	7	6	6	3	6	6	7	6	6	4	4	4	5	2
684	护理	2023	18	0	0	4	3	2	3	4	4	3	3	3	2	3	2	2	2	2	2	4	2	2	3	4	2	3	3	5	5	5	6	5	6	6	6	6	3	6	6	6	6	6	6	6	5	2	3
1240	药事管理	2023	19	0	0	4	4	4	4	4	5	5	3	4	3	2	2	4	4	2	4	2	1	3	1	4	3	2	5	6	6	4	6	6	5	4	7	7	7	5	5	5	4	6	6	6	3	4	3
1333	应心	2021	22	0	0	2	2	3	4	3	2	1	2	3	2	2	2	2	2	2	2	2	3	3	2	4	2	2	3	6	5	6	6	6	6	6	6	6	6	6	6	6	6	3	4	5	5	4	4
1425	口腔	2023	19	0	0	3	3	3	4	4	4	3	3	3	2	2	2	3	3	4	3	3	3	2	3	4	3	3	3	5	4	6	6	4	6	6	6	6	6	6	6	6	6	6	6	6	3	3	3
1440	口腔	2023	18	0	0	2	2	3	2	2	2	1	2	2	1	1	2	4	2	2	2	3	2	2	2	5	2	2	7	6	6	4	2	4	7	7	2	4	4	4	7	7	7	7	7	7	4	3	4
11	应心	2023	18	0	0	3	3	1	2	2	3	4	3	3	3	3	3	3	2	2	3	2	4	3	2	4	4	2	3	4	3	5	5	4	5	5	7	7	7	7	7	6	6	7	7	6	3	3	4
239	药学	2023	20	0	0	4	2	1	1	5	1	2	1	2	4	4	3	2	2	2	3	4	3	3	4	4	4	2	4	6	6	6	6	3	7	4	7	7	7	7	5	5	5	6	5	5	3	3	2
302	药学	2023	19	0	0	4	4	4	3	3	4	4	4	4	3	4	3	4	3	3	4	3	4	3	3	4	3	3	4	6	4	5	4	2	7	7	7	7	7	7	5	6	6	5	5	5	5	3	2
389	药物制剂	2023	18	0	0	3	3	4	3	3	5	1	5	1	3	4	3	1	3	5	2	5	3	3	2	4	2	5	7	7	7	7	4	4	4	4	1	7	7	7	4	4	6	6	7	4	7	3	3
406	药物制剂	2023	20	0	0	4	3	2	4	3	1	4	3	2	4	4	4	2	2	2	2	4	2	2	4	4	2	4	1	5	4	4	4	4	7	7	7	7	1	7	7	7	7	7	7	7	4	5	5
517	护理学	2023	20	0	0	4	4	4	4	5	5	4	4	3	4	4	3	3	3	4	4	3	3	4	3	4	3	3	4	6	5	4	6	4	6	6	6	6	6	6	6	6	6	5	6	6	4	3	3
526	护理	2023	19	0	0	3	3	3	4	2	3	4	2	4	3	4	3	3	2	3	3	2	4	4	3	3	3	4	4	5	4	5	3	4	4	5	7	6	7	7	6	7	6	6	6	6	6	3	2
581	护理	2023	19	0	0	3	3	3	3	3	3	3	3	3	3	3	3	3	3	3	3	3	3	3	3	3	3	3	4	4	4	4	4	6	6	6	6	6	6	6	6	6	6	6	6	6	6	3	3
634	护理	2023	19	0	0	4	4	4	5	4	3	2	3	2	3	3	2	3	3	3	3	3	3	3	3	3	3	3	4	6	6	5	5	5	6	5	7	7	7	7	5	5	5	5	5	5	4	2	3
672	护理	2023	19	0	0	4	2	4	3	3	4	3	3	4	4	3	3	3	3	3	3	2	3	3	2	4	3	2	4	6	5	6	6	4	6	5	6	6	5	6	5	6	5	6	6	6	5	3	3
712	护理	2023	19	0	0	4	3	4	3	2	3	3	4	3	3	4	3	3	3	4	3	4	3	4	4	4	3	3	4	5	3	3	5	6	7	7	7	7	1	6	7	7	6	6	6	6	5	3	2
749	护理	2023	19	0	0	4	4	4	5	4	4	4	5	4	4	2	2	2	2	3	3	3	3	3	1	5	2	2	4	6	5	6	5	7	4	4	6	7	7	7	5	5	4	7	6	5	4	4	3
758	护理	2023	20	0	0	3	2	2	3	3	3	3	2	3	2	2	2	2	3	2	2	3	3	3	3	4	2	2	4	5	5	6	5	4	6	6	6	6	4	5	6	6	6	6	6	6	6	3	4
870	护理	2023	18	0	0	3	2	3	4	3	3	2	2	3	3	3	3	4	3	3	3	2	3	3	3	3	3	3	4	6	4	6	6	3	6	6	7	7	7	7	6	3	5	6	6	6	3	4	2
883	护理	2023	19	0	0	5	3	4	4	4	5	2	3	4	3	2	3	4	4	3	4	2	3	4	3	4	4	3	4	6	5	4	3	5	6	6	7	7	6	7	5	7	7	4	5	6	4	2	1
903	护理	2023	18	0	0	3	3	3	3	2	2	3	2	3	2	2	2	2	3	3	3	2	4	4	3	2	3	2	5	5	3	5	5	3	6	6	6	6	6	6	6	6	6	6	6	6	6	3	4
1139	护理	2023	20	0	0	4	3	2	3	4	3	2	5	3	4	3	4	3	2	2	3	3	3	2	4	5	2	3	5	6	5	5	6	5	6	6	5	5	5	5	6	6	6	5	6	5	6	3	2
1268	药事管理	2023	18	0	0	3	3	1	3	2	2	2	2	4	3	3	3	4	3	4	3	4	4	3	1	3	3	3	4	5	4	4	5	6	7	7	4	7	6	7	6	4	4	7	7	6	4	3	2
28	应心	2023	18	0	0	3	4	4	3	3	3	4	2	4	3	2	1	4	4	4	3	3	4	4	1	3	4	2	4	5	5	5	4	4	5	5	6	5	7	7	7	6	6	7	7	7	3	4	4
151	药学	2023	18	0	0	4	4	1	3	3	1	4	3	3	5	4	3	3	3	4	3	4	4	4	5	4	2	5	3	6	3	6	6	6	5	6	7	7	1	7	7	7	4	7	6	7	4	2	2
185	药学	2023	19	0	0	2	4	4	4	3	4	2	4	4	4	3	4	2	3	3	3	2	4	4	4	4	4	3	5	6	5	6	2	5	7	7	7	6	7	7	6	5	6	5	5	5	3	2	1
291	药学	2023	18	0	0	4	4	4	5	5	5	4	5	4	3	3	2	2	3	3	3	3	3	3	2	4	3	3	5	4	5	6	5	5	7	7	6	6	6	6	7	7	5	5	4	5	4	3	4
314	药学	2023	18	0	0	5	4	3	4	2	3	3	4	4	3	3	3	3	3	2	3	2	3	3	2	4	3	2	5	5	4	5	4	4	5	6	6	6	7	6	7	6	6	6	6	6	5	3	3
533	护理	2023	18	0	0	2	5	5	4	3	4	4	3	4	4	5	3	4	4	2	3	5	3	2	2	4	4	3	6	6	7	5	4	6	3	1	7	7	7	7	6	3	3	7	7	7	6	4	4
558	护理	2023	19	0	0	4	4	3	5	5	4	2	5	4	3	3	2	3	3	2	2	3	3	2	2	4	4	2	5	6	4	4	2	3	7	6	6	6	6	7	5	7	7	6	7	6	5	3	3
616	护理	2023	20	0	0	4	3	3	2	2	3	3	3	3	3	2	2	2	3	2	3	2	3	3	3	3	2	2	4	6	5	5	6	3	6	6	6	6	6	6	6	6	5	6	5	6	6	4	2
768	护理	2023	18	0	0	4	4	3	3	3	4	3	3	4	2	2	3	3	3	2	3	3	3	3	4	4	3	2	5	6	5	4	4	4	6	5	7	7	7	7	6	6	5	5	5	6	5	2	3
789	护理	2023	19	0	0	3	4	3	4	2	3	4	2	1	4	3	3	3	3	3	2	3	3	2	3	5	3	2	5	6	3	3	7	6	5	5	6	6	4	5	6	7	6	7	7	6	5	3	2
895	护理	2023	20	0	0	4	4	3	4	3	4	4	3	3	3	3	3	3	3	2	4	2	4	3	3	4	3	2	2	6	4	6	5	5	6	5	6	6	6	6	6	6	6	6	6	6	6	4	3
920	临床医学	2023	18	0	0	3	4	4	4	2	4	4	2	4	3	4	3	3	3	3	3	4	3	4	4	5	2	2	4	5	5	5	6	4	7	7	7	7	7	7	6	5	4	5	4	6	4	2	3
948	临床医学	2023	18	0	0	4	4	3	4	3	4	2	3	4	4	4	3	2	2	2	3	3	3	2	3	4	2	3	4	6	6	6	6	5	5	6	6	6	1	6	6	6	6	6	6	6	6	2	2
956	临床医学	2023	18	0	0	3	2	2	3	2	2	2	2	3	4	3	4	3	3	3	2	3	4	3	4	4	3	4	4	5	5	4	5	6	6	5	6	6	7	6	6	6	6	6	6	5	5	3	2
974	临床医学	2023	19	0	0	3	4	3	3	3	3	4	4	4	3	3	3	3	3	4	3	2	3	4	3	3	4	1	3	6	4	5	5	5	7	7	6	6	7	7	6	6	6	5	5	5	4	3	2
1226	药事管理	2023	19	0	0	2	2	3	3	2	2	2	2	3	1	2	2	2	2	2	2	4	3	3	2	4	2	1	5	5	2	6	5	5	6	6	6	6	4	6	6	6	6	6	7	7	5	3	5
1229	药事管理	2023	19	0	0	4	3	2	3	3	3	2	3	3	2	1	2	2	1	2	2	2	2	2	2	4	3	3	5	6	5	6	3	4	7	5	7	7	7	7	6	5	6	6	6	5	2	4	4
1274	药事管理	2023	18	0	0	4	4	3	3	3	3	2	3	3	4	3	3	2	4	2	4	3	4	3	3	3	3	2	6	6	5	5	5	6	5	5	6	6	6	6	6	5	5	6	6	5	5	2	1
1372	口腔	2023	19	0	0	5	5	5	5	3	5	1	5	5	2	2	2	3	4	3	3	3	3	4	1	2	3	3	6	6	6	5	5	7	7	3	7	7	4	7	4	6	5	5	6	6	3	3	2
24	应心	2023	19	0	0	4	5	2	4	2	2	4	3	4	3	3	3	4	4	4	4	2	4	4	2	4	4	2	4	6	4	5	6	3	5	5	6	6	6	7	6	6	5	7	7	7	5	3	2
86	临床五班	2021	20	0	0	4	3	3	3	3	3	3	4	4	2	2	2	2	2	2	3	2	2	2	3	4	3	3	3	5	5	4	4	4	7	7	7	7	7	7	6	6	6	5	6	5	5	4	4
117	临床五班	2021	21	0	0	2	3	2	2	2	3	2	2	3	3	1	2	3	3	4	2	2	5	5	3	1	5	1	5	6	5	5	2	6	7	7	7	7	7	7	6	7	5	5	5	5	2	4	3
331	药学	2023	18	0	0	4	4	4	4	4	4	3	4	4	4	4	3	3	3	2	3	2	3	3	2	4	2	2	5	5	4	4	5	3	5	5	6	6	7	7	7	6	6	7	7	7	4	2	2
462	护理学	2023	19	0	0	4	4	4	5	5	5	4	5	4	3	2	2	2	2	1	3	2	4	4	4	4	2	2	2	2	3	5	5	6	6	3	6	6	6	7	7	7	7	7	7	7	7	3	2
733	护理	2023	19	0	0	4	4	3	3	3	3	3	3	2	3	2	2	3	3	3	3	3	4	3	2	5	2	3	5	5	5	6	6	4	5	6	6	6	7	7	7	4	6	6	5	5	5	3	3
885	护理	2023	18	0	0	3	4	4	4	2	4	4	3	4	2	2	2	4	4	2	2	3	2	2	3	2	3	1	5	5	6	4	5	3	7	6	6	7	7	7	7	7	5	6	5	5	3	2	4
1001	临床	2023	19	0	0	4	4	4	4	3	3	2	3	4	4	3	3	3	4	4	3	4	3	3	3	3	3	3	4	5	5	6	6	6	6	5	6	6	7	7	6	5	4	6	6	6	4	2	2
1034	临床	2023	18	0	0	4	3	3	4	4	3	3	3	3	4	2	2	2	2	2	2	4	5	2	2	5	2	2	5	7	7	5	6	6	7	7	7	7	7	7	7	4	3	3	3	3	5	3	2
1253	药事管理	2023	18	0	0	5	4	3	4	3	4	3	4	3	2	3	2	3	3	3	3	3	3	4	3	4	2	3	5	5	4	5	5	4	3	6	6	6	7	7	6	7	6	7	7	6	4	4	5
1316	应心	2021	21	0	0	4	4	4	4	3	2	3	2	4	3	2	2	3	3	3	3	3	4	3	2	4	3	3	5	6	5	6	6	7	5	5	5	6	6	6	6	6	6	6	6	6	2	1	3
1317	应心	2021	21	0	0	5	4	2	4	4	4	1	2	3	3	3	2	2	2	2	3	3	3	3	3	4	2	2	5	6	5	4	4	4	6	6	6	6	7	7	6	6	6	6	6	6	4	3	4
1353	口腔	2023	18	0	0	3	4	2	4	4	3	2	2	3	4	3	2	3	3	3	2	3	2	2	3	4	2	2	4	5	4	6	5	4	7	7	7	7	7	4	5	5	6	6	6	5	6	2	2
1406	口腔	2023	18	0	0	3	3	3	3	3	3	3	3	3	2	1	2	2	2	2	2	2	3	2	1	4	3	2	3	6	4	6	5	6	6	6	6	6	7	7	6	6	5	6	6	6	3	4	3
1427	口腔	2023	18	0	0	3	4	3	3	2	2	3	1	1	3	3	3	2	2	2	2	4	2	2	3	4	2	2	5	5	3	5	5	5	7	5	6	6	4	7	7	7	6	6	6	6	5	3	2
107	临床五班	2021	19	0	0	2	5	4	2	2	4	3	4	4	3	2	2	2	3	2	3	2	4	3	2	4	3	2	5	6	5	6	6	6	6	4	4	6	6	6	6	6	6	6	6	6	5	4	4
116	临床五班	2021	22	0	0	2	3	2	2	2	3	2	2	3	3	1	2	3	3	4	2	2	5	5	3	1	5	1	5	6	5	5	2	6	7	7	7	7	7	7	7	7	5	5	5	5	2	4	3
486	护理学	2023	19	0	0	3	3	3	4	4	5	4	3	4	3	3	5	3	3	4	4	1	5	5	4	4	4	3	3	7	5	5	7	4	7	1	4	4	7	7	7	7	6	7	7	7	5	3	2
502	护理学	2023	20	0	0	4	4	5	3	4	4	4	5	3	4	3	3	2	3	2	4	4	3	3	3	4	3	4	5	6	4	6	7	6	4	4	4	7	7	6	6	6	6	5	7	7	4	4	2
507	护理学	2023	18	0	0	3	3	3	3	3	3	3	3	3	3	3	3	3	3	3	3	3	3	3	3	3	3	2	5	6	3	6	6	6	6	6	6	6	6	6	6	6	6	5	6	6	4	3	2
546	护理	2023	18	0	0	4	3	3	3	4	4	4	3	3	3	3	3	2	2	2	2	3	4	4	3	4	3	2	4	5	6	5	4	4	5	5	6	6	7	7	7	6	6	6	6	6	6	2	3
561	护理	2023	20	0	0	4	3	4	3	4	3	3	3	2	4	4	3	4	4	4	3	2	3	3	2	4	3	2	6	6	6	5	6	6	6	5	6	6	7	7	5	5	5	5	5	5	5	4	4
592	护理	2023	18	0	0	5	4	4	4	3	5	5	4	5	3	3	2	4	2	3	3	3	4	2	2	2	4	3	5	6	5	4	3	7	4	4	7	7	7	7	6	5	5	7	7	7	4	2	3
642	护理	2023	19	0	0	4	4	3	3	3	4	4	4	4	3	3	3	3	3	2	3	3	3	3	3	3	3	3	5	6	6	6	5	5	5	6	5	6	4	7	6	5	6	6	7	6	5	3	3
645	护理	2023	18	0	0	3	4	3	3	3	3	4	4	3	4	3	2	3	3	2	2	2	3	4	4	2	3	3	5	6	6	5	5	5	6	6	7	7	5	7	6	5	5	5	6	6	4	4	4
788	护理	2023	19	0	0	4	3	1	3	3	3	3	2	3	3	3	3	3	4	3	3	3	3	4	2	3	3	3	5	5	5	4	6	6	6	5	6	6	7	7	5	6	5	6	6	6	5	3	4
808	护理	2023	18	0	0	2	3	3	2	2	2	2	2	2	3	2	2	2	2	2	2	2	4	2	2	3	3	2	6	5	4	4	4	3	7	7	6	6	6	7	6	6	6	6	6	6	6	3	3
930	临床医学	2023	19	0	0	3	4	4	4	4	3	2	2	3	3	4	4	3	4	3	3	2	2	3	3	4	3	2	5	4	5	6	4	3	5	5	6	6	7	6	6	7	5	7	7	7	6	3	2
959	临床医学	2023	19	0	0	3	3	3	2	2	2	4	4	4	4	3	2	3	2	1	2	3	2	2	2	3	2	2	5	6	6	6	6	4	7	6	4	4	4	7	6	6	6	6	6	6	6	1	3
1036	临床	2023	19	0	0	4	3	3	4	4	4	4	4	4	3	3	3	3	3	2	2	2	3	3	4	4	3	3	5	5	4	6	5	5	7	7	7	7	7	7	7	6	6	5	5	4	2	2	3
1050	临床	2023	18	0	0	4	4	3	4	3	4	2	3	2	4	4	3	3	3	4	5	4	4	4	3	4	5	3	5	6	6	5	3	5	7	7	5	6	6	6	7	7	6	5	5	6	4	5	2
1063	临床	2023	18	0	0	3	3	2	2	2	3	2	2	3	4	3	3	4	3	2	4	3	4	4	4	4	3	2	5	6	4	6	5	6	6	5	7	7	7	7	6	6	5	5	4	4	6	3	2
1286	药事管理	2023	20	0	0	4	3	4	3	3	3	4	3	2	3	2	2	3	3	2	3	3	4	4	3	4	3	2	4	6	6	5	4	6	7	7	6	6	7	7	6	6	4	5	5	5	5	4	4
1312	应心	2021	21	0	0	4	3	3	4	4	4	3	4	3	4	3	3	2	2	2	3	3	3	3	3	5	3	3	6	6	6	6	4	4	5	5	6	6	6	7	6	6	6	7	7	7	1	3	4
1324	应心	2021	20	0	0	4	4	4	3	4	3	4	4	3	4	3	3	3	3	2	3	3	2	3	3	4	4	3	4	6	5	6	6	3	7	7	4	4	6	7	7	7	7	6	6	6	3	2	2
1357	口腔	2023	19	0	0	4	4	3	4	4	4	3	3	3	3	3	4	3	3	3	3	3	3	3	2	3	4	3	4	6	5	5	6	5	6	5	7	5	7	5	6	6	6	6	6	6	5	3	3
1430	口腔	2023	19	0	0	3	4	3	3	3	2	3	3	3	2	2	3	4	3	4	3	2	3	4	2	2	3	3	5	5	6	3	6	6	6	6	7	7	7	7	6	5	5	5	5	5	5	3	3
213	药学	2023	18	0	0	4	4	2	4	4	3	4	3	4	2	3	4	3	2	2	1	4	3	1	3	4	2	2	6	5	6	6	4	4	7	7	7	7	2	5	7	7	7	6	6	6	3	3	3
219	药学	2023	19	0	0	3	2	2	3	3	3	2	3	2	3	4	2	3	2	2	2	3	2	3	3	4	3	4	3	5	4	4	4	5	7	7	7	7	7	6	7	7	6	6	6	6	4	3	3
223	药学	2023	18	0	0	4	3	3	4	2	4	3	3	3	2	3	2	2	2	2	2	3	1	2	2	4	2	2	6	6	7	6	5	6	6	4	7	7	6	7	6	5	4	5	5	5	5	4	3
288	药学	2023	19	0	0	5	4	4	5	4	5	5	4	4	3	2	3	2	2	4	3	4	2	3	3	5	1	2	5	7	5	4	7	7	5	5	5	6	7	7	5	7	5	6	5	5	5	3	1
311	药学	2023	19	0	0	4	4	4	4	3	4	4	3	2	3	3	3	4	4	3	3	2	4	3	3	4	2	2	4	5	6	6	4	5	7	6	6	4	7	7	6	7	6	6	6	6	4	3	2
390	药物制剂	2023	18	0	0	4	3	3	3	2	3	4	2	4	3	3	3	3	3	3	3	4	3	3	2	5	3	3	5	5	5	5	5	5	7	3	7	7	7	7	6	6	6	6	6	6	4	2	2
463	护理学	2023	19	0	0	3	3	3	2	2	3	4	4	3	2	3	3	2	3	4	3	4	4	3	3	4	3	3	4	6	3	5	4	4	7	5	7	7	7	7	5	6	6	7	6	6	6	2	2
515	护理学	2023	18	0	0	3	4	2	3	2	3	3	2	2	2	2	4	2	3	3	3	2	3	2	3	4	2	2	6	6	6	6	5	6	3	5	7	7	7	7	5	6	6	6	5	6	3	4	2
573	护理	2023	19	0	0	4	4	3	4	3	3	4	4	3	2	2	2	2	2	3	2	3	3	3	2	4	3	2	4	5	5	6	5	4	7	7	7	7	7	7	7	6	5	5	5	5	4	3	3
640	护理	2023	18	0	0	3	4	4	3	2	4	3	3	4	3	2	2	3	3	3	3	3	3	3	2	4	3	3	5	6	4	5	5	5	6	6	6	6	6	7	6	5	5	7	6	7	5	4	2
840	护理	2023	18	0	0	4	4	4	4	2	4	4	4	3	4	3	2	3	3	3	3	3	3	3	3	4	3	2	6	6	6	5	5	5	5	4	6	7	6	7	5	5	4	7	7	7	5	3	4
23	应心	2023	18	0	0	3	5	2	4	4	4	4	4	5	2	2	2	2	3	3	3	3	3	2	2	3	2	2	5	6	6	5	6	6	6	6	4	4	4	5	7	7	5	7	7	6	7	4	4
67	应心	2023	20	0	0	4	3	2	3	2	3	2	3	3	4	3	3	3	2	3	3	3	2	3	4	3	2	3	5	4	5	6	6	5	5	6	7	7	7	7	7	6	5	5	5	5	6	3	4
182	药学	2023	19	0	0	3	4	1	3	2	2	2	2	3	3	3	2	3	3	3	2	3	3	3	3	4	2	3	4	6	5	5	6	6	6	6	6	6	6	6	6	6	6	6	6	6	5	2	3
246	药学	2023	18	0	0	3	3	3	2	1	2	2	2	2	2	1	2	2	1	2	3	2	3	2	1	2	3	1	5	6	6	6	5	1	7	7	6	4	5	6	6	6	6	7	7	7	6	4	4
346	药物制剂	2023	18	0	0	4	4	3	4	3	4	4	4	3	3	2	2	3	3	3	3	3	3	3	3	4	4	3	4	5	4	6	5	5	6	6	6	6	7	7	7	6	6	6	6	6	5	2	2
442	药物制剂	2023	19	0	0	4	3	3	2	3	3	3	3	3	3	3	3	2	3	2	2	3	3	3	3	4	2	3	5	5	5	4	6	5	6	6	6	6	7	7	6	6	6	6	6	6	5	3	4
989	临床医学	2023	18	0	0	4	3	2	2	2	2	2	3	4	2	2	2	3	3	3	2	3	3	4	2	3	2	1	5	6	5	6	7	4	5	5	4	4	6	7	6	6	6	7	7	7	6	3	2
1095	护理	2023	18	0	0	3	3	4	3	3	3	4	3	4	3	3	2	3	4	4	3	2	4	4	2	3	3	3	4	6	4	5	6	5	7	7	7	6	2	5	7	7	6	6	7	7	5	3	2
1255	药事管理	2023	19	0	0	4	4	4	4	4	4	4	4	4	4	3	4	3	3	4	3	4	4	4	4	3	4	3	4	5	4	5	5	4	6	5	7	7	7	7	6	6	6	7	7	7	4	3	2
1310	应心	2021	20	0	0	3	4	4	4	3	4	4	5	4	3	2	3	3	4	1	3	2	3	2	4	5	4	2	7	7	6	6	6	7	5	5	4	6	7	7	6	5	5	6	6	5	3	4	2
95	临床五班	2021	21	0	0	4	3	2	4	2	5	5	5	5	1	3	2	2	2	2	3	5	1	2	4	4	2	2	7	6	5	6	6	1	1	1	7	7	7	7	7	7	7	7	7	7	7	4	3
216	药学	2023	18	0	0	4	4	4	4	3	4	4	5	4	4	4	2	3	2	2	3	2	4	3	3	4	3	3	4	6	5	4	4	3	7	7	7	6	5	7	7	7	7	7	6	6	5	3	4
268	药学	2023	18	0	0	3	4	4	3	2	3	2	3	2	2	2	3	2	2	2	2	2	2	2	2	3	3	2	5	3	5	5	2	2	7	6	7	7	7	7	7	7	6	7	7	7	6	5	4
411	药物制剂	2023	18	0	0	3	4	3	3	4	4	3	4	4	3	2	2	2	2	2	3	2	3	3	3	4	3	2	3	5	5	6	6	4	6	6	6	6	6	6	6	6	7	7	7	6	6	3	4
760	护理	2023	19	0	0	4	4	4	4	3	3	3	2	3	2	2	2	4	4	3	4	2	4	3	1	4	4	2	4	6	6	6	6	6	6	6	6	6	6	6	6	6	6	6	6	6	4	5	5
858	护理	2023	20	0	0	2	3	3	3	3	3	3	3	3	3	3	2	4	4	4	4	2	4	4	2	2	4	2	5	6	4	5	5	4	6	6	6	6	3	5	7	7	7	7	7	7	7	2	2
1198	药事管理	2023	19	0	0	3	3	2	2	3	2	2	3	4	4	2	3	4	4	4	3	2	4	3	4	5	3	3	4	6	5	6	6	6	7	6	6	6	7	6	7	6	5	5	6	5	5	3	2
1202	药事管理	2023	19	0	0	3	4	4	3	2	3	4	3	4	2	1	1	4	3	4	4	3	2	4	2	2	4	2	5	6	4	4	5	5	6	6	7	7	6	7	6	6	6	6	6	6	6	1	2
1258	药事管理	2023	19	0	0	4	4	3	4	4	3	3	3	3	2	2	2	2	2	2	2	2	2	2	2	4	2	2	5	6	5	6	6	4	6	6	6	6	6	6	6	6	6	6	6	6	6	3	4
1431	口腔	2023	18	0	0	3	4	3	3	2	3	4	3	3	2	2	3	3	4	4	4	2	3	4	2	2	4	3	4	5	6	5	6	6	6	6	6	7	7	7	5	5	5	6	6	6	6	4	3
75	临床五班	2021	20	0	0	3	4	4	4	4	4	3	4	3	4	4	3	3	3	2	3	2	3	3	4	4	3	3	2	6	6	6	3	6	7	6	7	7	7	7	7	7	7	6	6	6	2	4	3
110	临床五班	2021	20	0	0	4	2	1	3	4	2	2	3	3	4	3	3	2	2	2	3	4	4	3	3	5	3	3	5	6	3	6	7	4	6	6	7	6	7	7	6	6	5	6	6	6	6	4	2
323	药学	2023	20	0	0	2	2	2	2	2	2	1	2	3	2	3	3	3	3	4	3	3	3	3	4	4	2	3	5	6	4	6	5	4	7	7	5	5	7	7	7	7	5	7	7	7	3	3	2
394	药物制剂	2023	18	0	0	5	5	4	4	4	4	4	3	4	3	2	2	3	3	3	2	3	3	2	3	3	3	2	5	6	4	5	5	5	7	7	6	6	6	6	6	6	6	7	7	7	4	3	3
396	药物制剂	2023	18	0	0	2	4	4	3	3	3	4	3	4	3	3	3	3	2	2	3	3	3	4	3	3	4	3	4	6	6	6	5	3	5	5	7	7	7	7	7	6	6	6	6	6	6	3	3
529	护理	2023	19	0	0	3	4	4	4	3	4	3	5	4	3	2	2	2	3	2	3	2	2	3	2	2	3	3	5	6	5	7	6	4	5	5	6	7	7	7	6	5	5	6	6	6	7	3	2
756	护理	2023	20	0	0	4	3	3	3	3	3	3	3	3	4	3	3	3	3	3	3	3	4	2	3	4	2	2	5	6	6	5	6	5	5	4	7	7	7	7	6	5	6	6	6	6	6	2	2
772	护理	2023	19	0	0	3	4	4	3	2	2	2	3	3	4	3	3	2	2	2	2	3	2	2	3	4	3	3	5	6	5	5	5	6	7	5	6	7	7	7	6	6	5	6	6	6	5	2	2
864	护理	2023	19	0	0	3	3	3	2	3	2	4	3	4	3	2	2	2	2	3	3	3	3	4	2	4	4	2	4	6	5	6	6	7	7	7	7	7	4	5	6	6	5	7	7	6	3	3	4
1015	临床	2023	18	0	0	5	4	4	5	5	5	3	5	4	4	4	4	3	3	4	4	4	4	4	2	5	3	2	5	6	4	5	6	3	7	5	7	7	7	7	6	7	5	6	6	6	6	3	4
1105	护理	2023	19	0	0	3	4	3	4	3	3	3	2	3	3	2	3	3	3	3	3	2	3	3	4	4	2	3	3	7	6	4	5	5	4	5	6	7	7	7	7	7	6	7	7	7	4	5	1
1132	护理	2023	19	0	0	3	4	3	3	2	3	2	2	3	2	2	3	3	3	3	2	2	3	3	2	4	3	2	3	6	3	6	4	3	7	7	6	6	7	7	7	7	7	7	7	7	4	4	3
1133	护理	2023	18	0	0	3	3	2	3	3	3	4	3	3	3	3	3	3	3	3	2	3	2	4	3	4	2	3	5	5	3	7	5	5	5	6	7	7	1	7	6	7	7	7	7	7	7	3	4
1218	药事管理	2023	19	0	0	3	4	4	3	2	2	2	2	3	3	2	2	2	2	2	2	1	2	4	2	4	3	2	4	6	6	6	6	6	6	6	6	6	6	6	6	6	6	6	6	6	5	4	5
1242	药事管理	2023	18	0	0	3	4	3	4	3	3	3	3	3	3	2	4	3	3	3	2	3	2	1	3	3	3	3	5	5	6	6	6	4	6	5	7	7	7	7	6	5	5	6	6	6	6	2	4
1284	药事管理	2023	18	0	0	2	3	2	3	2	2	2	3	3	2	2	1	2	3	2	2	1	4	3	2	3	2	2	5	5	5	5	4	4	5	5	7	7	6	6	7	7	7	7	7	7	5	3	4
1344	口腔	2023	19	0	0	5	5	4	3	3	4	3	5	4	2	3	1	3	2	2	3	3	3	2	2	4	3	4	6	6	6	5	4	6	6	6	7	7	7	7	4	6	6	5	6	6	5	3	2
1441	口腔	2023	18	0	0	3	4	4	3	3	3	2	3	3	3	3	4	2	2	2	3	4	3	3	3	4	3	4	4	5	5	5	5	4	6	5	6	6	6	7	7	7	7	7	7	7	5	4	4
64	应心	2023	20	0	0	5	5	3	3	3	3	2	3	3	5	3	3	3	3	4	3	3	4	4	2	4	3	4	5	4	4	5	4	4	7	7	7	7	2	7	7	7	7	7	7	7	7	2	2
211	药学	2023	18	0	0	2	3	3	2	2	2	3	3	2	3	1	2	3	3	3	3	3	3	2	2	4	2	2	4	6	6	6	5	2	6	6	6	6	7	7	7	7	7	6	6	5	7	1	2
312	药学	2023	19	0	0	4	1	3	5	3	3	1	1	2	5	4	5	3	5	1	2	2	2	3	5	5	1	2	2	4	6	7	7	4	5	5	7	7	7	7	7	7	5	4	7	7	7	4	3
500	护理学	2023	19	0	0	3	3	3	3	2	3	3	3	4	2	2	2	3	3	3	3	2	4	4	2	3	3	2	4	5	4	5	5	4	7	6	7	7	7	7	7	7	6	6	6	6	6	4	4
528	护理	2023	19	0	0	3	3	3	2	2	2	3	3	3	2	2	3	2	2	2	2	3	3	3	2	4	2	2	5	6	6	7	5	4	7	7	7	7	5	4	6	7	6	6	6	6	5	4	4
599	护理	2023	19	0	0	5	4	4	5	4	5	4	4	4	3	3	2	2	3	2	3	3	2	2	3	3	3	3	5	6	6	6	6	5	6	6	6	6	6	6	6	6	6	6	6	6	6	4	3
651	护理	2023	20	0	0	3	3	2	3	3	2	1	2	2	3	3	3	3	3	4	4	3	4	3	1	4	2	3	5	6	6	4	6	6	6	6	6	6	7	7	6	6	5	7	6	6	5	3	2
735	护理	2023	19	0	0	4	4	4	4	2	4	3	3	4	2	4	3	3	4	1	2	3	3	3	2	4	3	2	4	6	6	4	6	6	6	6	6	6	7	6	6	5	5	7	7	7	6	4	3
1058	临床	2023	19	0	0	3	4	2	4	2	4	3	3	3	4	3	3	1	3	3	3	1	1	1	5	5	1	1	5	6	6	7	4	6	7	7	7	7	7	7	5	4	4	5	6	6	6	2	3
1244	药事管理	2023	19	0	0	3	3	3	3	3	3	1	2	3	3	3	3	2	3	3	3	3	4	3	3	4	2	3	5	5	4	5	5	4	7	7	7	7	7	7	7	6	6	6	6	6	5	3	3
1273	药事管理	2023	19	0	0	5	4	4	4	4	5	4	5	5	2	1	2	2	3	2	4	3	2	4	2	4	4	2	5	6	6	6	5	6	5	5	7	6	7	7	6	6	6	6	6	6	5	4	2
1360	口腔	2023	19	0	0	2	4	2	5	4	2	2	2	4	4	2	2	2	2	2	3	2	2	3	3	3	2	2	5	6	5	6	7	5	6	4	7	7	7	7	5	6	6	5	6	6	6	4	4
46	应心	2023	19	0	0	3	2	2	3	2	2	1	2	3	2	4	3	3	3	4	4	2	4	3	3	3	3	2	5	6	6	5	5	5	7	6	6	6	7	7	6	6	6	6	6	6	6	3	2
145	临床五班	2021	21	0	0	3	3	2	2	3	2	2	2	3	2	2	3	2	2	2	3	3	3	3	2	4	2	2	4	6	5	5	6	5	6	5	7	5	6	6	6	7	7	6	7	7	7	3	2
503	护理学	2023	18	0	0	4	4	3	3	2	4	2	3	3	2	2	2	3	3	3	2	3	3	2	3	4	4	4	4	6	6	6	5	5	6	6	6	6	7	7	6	7	7	6	6	6	5	3	3
574	护理	2023	19	0	0	3	3	3	4	4	3	3	2	2	2	2	2	2	3	2	3	5	2	2	2	4	2	2	5	6	4	5	4	5	7	7	6	6	6	7	7	7	6	7	7	6	5	4	5
667	护理	2023	19	0	0	4	4	3	4	4	4	3	4	4	4	3	2	4	4	3	3	3	3	4	2	4	3	3	4	6	6	4	4	5	7	7	7	6	6	6	7	7	5	7	7	7	5	2	2
978	临床医学	2023	18	0	0	4	4	4	4	3	4	4	2	3	3	2	4	3	3	3	4	2	3	2	3	3	2	3	4	6	5	5	5	6	6	6	7	6	4	7	7	7	7	7	7	7	4	2	2
1064	临床	2023	19	0	0	4	4	4	4	4	5	5	5	4	3	3	2	2	3	2	2	2	3	4	3	5	4	4	5	6	6	6	5	5	5	6	7	5	7	7	7	7	7	6	6	6	4	2	2
1134	护理	2023	18	0	0	4	4	3	5	2	4	4	4	3	2	2	3	3	3	2	3	3	2	3	2	4	4	2	5	5	5	6	6	4	6	3	7	7	7	7	6	7	5	7	7	7	6	3	3
1175	护理	2023	19	0	0	4	5	5	5	5	5	5	3	4	4	4	3	3	1	1	4	5	3	2	2	4	2	3	6	5	5	6	5	6	3	7	7	7	7	7	7	7	5	5	6	6	6	3	2
222	药学	2023	18	0	0	5	4	2	3	4	4	4	5	1	3	2	3	3	3	2	2	4	3	3	3	3	3	3	4	6	5	4	3	3	7	7	7	7	7	7	7	7	7	7	7	7	5	2	2
317	药学	2023	19	0	0	4	2	4	4	3	5	4	3	4	3	4	4	3	3	4	3	4	3	3	2	4	4	4	5	4	5	3	5	6	6	6	6	6	7	7	7	7	7	7	7	7	6	4	4
465	护理学	2023	19	0	0	3	2	3	2	2	2	2	2	3	2	2	2	2	3	2	2	3	3	3	3	3	3	2	4	5	5	5	4	6	7	7	6	6	7	7	7	7	7	7	6	6	5	3	4
560	护理	2023	19	0	0	5	4	3	4	5	5	3	4	3	4	2	3	2	2	1	3	2	2	1	1	5	2	2	6	7	6	7	3	6	6	6	7	6	7	7	7	7	6	5	6	7	2	3	1
809	护理	2023	19	0	0	5	4	3	4	3	3	3	3	3	3	3	2	2	2	2	3	2	2	2	3	4	2	2	4	6	6	5	5	4	7	7	7	7	7	7	6	6	6	6	6	6	6	2	3
891	护理	2023	19	0	0	3	2	4	4	3	3	4	2	3	4	3	3	3	2	2	2	3	3	2	4	4	2	2	6	6	6	6	6	5	7	6	6	6	4	6	7	7	7	7	7	7	2	4	3
1344	应心	2021	21	0	0	5	4	4	5	5	5	4	5	4	3	3	3	3	2	2	2	3	3	2	2	3	3	3	4	6	6	6	5	6	5	4	7	6	7	7	6	6	6	7	7	7	6	4	4
1387	口腔	2023	19	0	0	3	2	2	3	2	3	2	2	3	3	2	2	2	1	1	2	2	3	4	3	4	2	2	4	5	6	6	5	4	7	7	7	7	2	7	7	7	7	7	7	7	5	3	2
60	应心	2023	18	0	0	5	4	2	3	3	4	2	2	3	4	3	4	3	3	2	2	2	3	2	3	2	3	2	5	4	5	5	3	3	7	7	7	7	7	7	7	7	7	7	6	7	7	2	3
109	临床五班	2021	20	0	0	3	3	3	2	3	2	2	2	4	3	2	2	3	3	3	2	3	3	3	1	3	3	2	5	6	5	6	6	4	7	7	4	4	7	7	7	7	7	7	7	7	5	2	4
343	药物制剂	2023	19	0	0	3	4	3	4	3	3	4	2	4	3	2	3	4	3	2	2	3	3	2	4	4	3	2	5	5	4	4	6	6	7	7	7	7	7	7	7	6	7	6	7	5	5	2	3
364	药物制剂	2023	18	0	0	3	4	4	3	2	2	4	2	4	2	2	3	3	4	3	2	3	4	3	3	3	4	3	3	5	4	6	5	3	7	7	7	7	7	7	7	7	7	7	7	7	5	3	3
371	药物制剂	2023	19	0	0	2	2	2	3	4	2	3	2	3	3	2	2	2	3	3	2	2	3	3	2	3	4	1	5	5	5	6	5	4	7	7	7	7	7	7	7	7	7	5	6	6	5	3	4
415	药物制剂	2023	19	0	0	4	4	4	4	2	4	4	4	4	3	2	2	2	2	2	3	2	3	2	2	4	2	3	6	6	6	6	6	4	6	5	6	6	7	7	6	7	7	6	6	6	6	4	5
499	护理学	2023	19	0	0	1	4	4	3	3	2	2	2	3	2	3	2	3	4	4	3	2	3	4	3	2	3	2	4	5	5	5	6	5	7	7	7	7	7	7	6	7	7	6	6	6	5	2	3
708	护理	2023	20	0	0	2	2	2	2	2	2	2	2	2	4	4	4	4	4	4	4	3	3	4	4	4	3	2	2	5	5	5	5	6	7	7	7	7	7	7	7	7	7	7	7	7	3	4	3
873	护理	2023	19	0	0	5	4	5	5	4	5	5	3	4	2	2	2	1	2	2	2	3	3	3	2	5	4	4	4	7	4	5	3	5	7	7	7	7	7	7	7	7	7	5	7	7	5	3	2
1142	护理	2023	18	0	0	5	5	5	3	1	4	5	2	5	1	1	2	4	2	4	3	3	4	3	4	3	4	1	7	7	6	4	3	1	6	7	7	7	7	7	7	7	7	7	7	7	4	1	1
1392	口腔	2023	18	0	0	3	5	5	4	2	4	4	3	4	2	2	2	2	2	2	3	2	3	3	2	3	3	2	5	6	5	4	3	4	7	7	7	7	7	7	7	7	7	7	6	6	6	4	5
1	应心	2023	19	0	0	4	4	4	5	4	2	4	4	4	4	4	4	3	3	3	3	3	3	3	4	4	2	3	5	4	4	4	7	5	7	7	7	5	7	7	6	7	6	7	7	7	7	2	2
48	应心	2023	19	0	0	3	3	1	3	3	3	3	3	3	2	1	3	2	1	2	2	1	2	3	2	3	1	2	6	7	4	7	6	5	7	7	7	7	1	7	7	7	7	7	7	7	3	1	2
201	药学	2023	19	0	0	4	3	3	2	2	3	2	3	3	3	2	2	3	2	2	2	3	2	2	2	5	2	2	4	6	5	6	5	4	7	7	7	7	7	7	7	7	6	6	6	6	6	3	2
215	药学	2023	18	0	0	4	4	4	4	3	4	4	4	3	2	2	2	2	3	1	3	3	2	4	2	4	3	2	4	6	4	6	5	4	7	7	7	7	7	7	7	7	5	7	7	7	5	4	4
1056	临床	2023	19	0	0	4	4	4	4	3	4	4	3	3	3	3	2	3	3	3	3	3	4	2	3	4	3	2	5	6	4	6	5	4	7	3	7	7	7	7	7	7	7	7	7	7	6	3	2
1059	临床	2023	18	0	0	3	5	4	4	3	3	4	1	3	3	1	2	2	2	2	1	2	2	2	2	5	1	2	6	6	6	6	6	2	6	2	7	7	7	7	7	7	7	7	7	7	6	5	5
1073	临床	2023	18	0	0	4	4	4	4	3	4	3	3	3	3	3	3	2	3	2	3	3	3	2	3	4	3	3	5	6	6	5	5	5	7	7	7	7	7	7	6	7	6	6	6	6	5	3	3
1208	药事管理	2023	20	0	0	3	3	2	3	4	3	3	3	3	4	4	4	3	3	3	2	2	4	2	3	3	3	4	6	6	3	6	6	6	6	6	6	6	6	6	6	6	7	7	7	7	7	3	3
78	临床五班	2021	21	0	0	4	4	3	4	4	4	4	4	4	3	2	3	2	2	3	2	3	3	2	3	3	3	3	5	6	6	6	5	7	6	6	6	6	7	7	7	7	7	6	6	6	5	2	2
296	药学	2023	19	0	0	4	4	3	3	2	3	4	3	4	3	3	2	4	3	2	3	2	4	2	2	3	3	2	6	5	5	6	5	6	6	5	7	7	7	7	6	7	7	6	7	7	5	2	2
466	护理学	2023	20	0	0	4	3	3	4	4	4	2	3	3	3	2	3	2	3	3	2	2	2	3	4	4	2	2	7	7	7	6	6	5	5	5	7	7	1	7	7	6	6	7	7	7	7	2	3
476	护理学	2023	18	0	0	3	2	2	3	2	2	1	1	3	3	2	2	3	3	3	4	4	3	3	2	4	3	2	3	6	4	5	6	6	7	7	7	7	7	7	7	7	6	7	7	7	4	3	2
510	护理学	2023	19	0	0	3	4	3	3	2	3	4	3	3	3	2	3	3	4	3	4	3	4	4	2	3	4	3	4	5	6	6	6	6	6	6	6	6	6	6	7	7	7	7	7	7	6	2	2
957	临床医学	2023	18	0	0	4	4	4	4	4	4	2	4	4	3	3	3	3	4	4	3	3	3	3	4	5	3	3	4	6	5	5	6	5	7	7	7	7	7	7	7	7	7	6	6	6	5	4	3
992	临床医学	2023	19	0	0	4	4	3	3	2	4	3	2	3	4	2	2	2	2	4	2	1	1	1	4	5	4	1	4	7	6	6	7	6	7	7	7	7	7	7	6	5	5	5	6	6	6	5	4
1213	药事管理	2023	18	0	0	3	3	3	4	3	4	2	3	4	4	3	2	2	2	2	2	3	3	3	2	5	3	2	5	6	5	6	5	4	7	7	7	7	7	7	7	7	7	7	5	6	5	2	2
184	药学	2023	19	0	0	2	4	3	4	3	3	3	3	2	3	3	3	4	3	2	4	3	2	2	2	5	2	3	5	6	6	5	7	7	7	7	7	7	7	7	6	5	6	5	6	7	5	3	2
205	药学	2023	18	0	0	3	3	3	4	4	3	4	3	4	2	2	4	3	3	3	4	2	3	5	2	5	3	1	3	7	7	5	7	7	7	5	7	7	7	7	6	7	7	4	4	7	7	3	2
266	药学	2023	18	0	0	2	3	2	3	2	3	2	4	2	2	2	2	2	3	2	2	3	3	4	2	4	2	2	4	7	6	6	7	6	7	7	7	7	1	7	7	7	7	7	7	7	4	4	2
572	护理	2023	20	0	0	3	2	2	3	3	4	3	5	4	3	2	3	3	4	2	2	3	3	2	1	2	4	3	5	5	4	6	6	4	7	7	7	7	4	7	7	7	7	7	7	7	7	3	4
601	护理	2023	20	0	0	2	3	2	4	2	3	3	2	3	2	2	4	2	2	2	2	2	2	2	2	4	2	2	4	6	6	6	6	5	6	6	7	7	7	7	7	7	7	6	6	7	5	4	5
680	护理	2023	18	0	0	3	2	2	3	3	2	2	2	2	3	3	2	3	3	2	3	2	3	3	3	3	2	2	5	5	5	6	6	5	4	7	7	7	7	7	7	7	7	7	7	7	5	3	2
702	护理	2023	19	0	0	3	4	2	3	3	2	2	3	4	2	3	3	2	3	3	2	3	4	3	3	4	3	3	4	6	5	6	5	6	7	7	7	6	7	7	7	7	7	7	6	6	5	3	4
862	护理	2023	19	0	0	3	3	2	3	2	2	4	2	3	3	2	2	3	3	3	3	3	3	3	2	4	4	2	5	6	5	6	5	5	7	7	7	7	7	7	7	7	6	7	6	6	5	2	2
80	临床五班	2021	20	0	0	3	2	2	3	2	2	1	2	2	3	3	3	2	2	2	2	1	2	3	2	3	2	2	5	6	5	6	6	6	6	6	6	6	7	7	7	7	7	7	7	7	5	1	2
180	药学	2023	18	0	0	2	4	2	3	2	2	2	2	3	2	2	1	3	3	4	2	3	3	3	3	4	4	3	4	5	5	6	5	5	7	7	7	7	7	7	7	7	7	7	7	7	5	2	3
285	药学	2023	18	0	0	4	3	3	4	4	2	2	2	2	2	3	4	2	3	2	2	1	4	4	3	4	3	2	2	6	6	6	5	5	7	7	7	7	7	7	7	7	6	7	7	7	6	4	2
669	护理	2023	19	0	0	2	3	2	2	2	2	2	2	3	2	2	2	1	2	1	2	1	2	2	1	5	2	2	6	6	6	6	6	6	7	7	7	7	1	7	7	7	7	7	7	7	5	5	5
694	护理	2023	20	0	0	5	4	4	4	5	4	3	5	4	2	1	1	3	3	3	1	3	3	5	3	5	3	3	4	6	4	5	5	5	7	7	7	7	7	7	7	7	7	7	7	7	6	3	3
1022	临床	2023	18	0	0	3	4	2	3	3	3	3	2	4	4	3	3	3	3	3	3	3	3	3	4	4	2	2	5	6	4	5	5	7	7	7	7	7	7	7	7	7	7	6	6	7	5	4	3
1330	应心	2021	20	0	0	4	3	3	4	3	3	5	1	4	2	2	2	3	3	3	3	2	4	3	2	2	3	2	4	6	4	6	5	5	7	7	7	7	7	7	7	7	7	7	7	7	5	3	2
398	药物制剂	2023	18	0	0	4	4	4	2	2	3	2	2	4	4	1	2	4	4	3	4	2	2	4	2	2	4	2	6	6	6	5	6	6	6	7	6	6	5	7	7	7	7	7	7	7	6	1	1
761	护理	2023	18	0	0	3	2	4	5	2	3	2	2	1	3	2	2	3	3	2	2	2	2	2	2	4	3	3	6	6	5	5	6	5	7	7	7	7	7	7	7	7	7	7	7	6	4	3	2
798	护理	2023	19	0	0	4	3	3	1	3	1	2	2	2	2	2	2	2	2	2	3	2	2	2	3	3	3	3	5	5	5	6	5	5	6	6	7	7	7	7	7	7	7	7	7	7	7	3	4
985	临床医学	2023	18	0	0	3	2	2	3	2	2	4	2	3	4	3	3	2	2	2	2	3	3	3	3	4	2	2	5	6	5	6	6	6	7	7	4	7	7	7	7	7	7	7	7	7	5	1	2
1201	药事管理	2023	19	0	0	3	3	4	4	3	3	5	2	5	3	3	2	3	3	2	3	3	3	3	3	4	3	3	5	5	4	6	5	7	7	7	6	7	7	7	7	7	7	7	7	7	5	2	2
214	药学	2023	18	0	0	1	3	3	3	2	2	2	2	1	3	2	1	3	3	3	1	3	3	3	3	5	2	2	5	5	4	7	6	7	7	7	7	7	7	7	7	7	7	7	7	6	4	4	5
380	药物制剂	2023	18	0	0	2	3	3	3	3	4	2	3	3	2	2	3	3	2	2	2	1	4	4	2	3	5	2	2	6	6	5	6	6	7	7	7	7	7	7	7	7	7	7	7	7	6	3	4
384	药物制剂	2023	19	0	0	5	5	3	4	1	3	2	1	3	2	2	1	3	3	5	4	3	2	3	3	4	3	2	5	6	5	7	5	5	7	7	7	7	7	7	7	7	7	7	7	7	4	3	3
402	药物制剂	2023	19	0	0	4	3	3	3	3	3	3	3	3	3	2	4	2	2	2	2	3	4	3	2	4	2	2	5	6	6	7	6	5	7	7	7	6	5	7	7	7	6	7	7	7	6	4	2
806	护理	2023	18	0	0	3	2	1	3	2	3	2	2	1	5	5	5	4	4	4	4	3	3	2	5	5	2	3	4	4	7	7	6	4	7	6	7	7	7	7	7	7	7	7	7	7	6	4	3
1433	口腔	2023	18	0	0	5	3	3	4	2	4	3	3	3	3	3	3	3	3	3	3	3	3	3	3	3	3	3	4	6	5	6	6	5	7	7	7	7	7	7	7	7	7	7	7	7	6	3	2
337	药学	2023	20	0	0	3	1	2	3	2	2	1	2	2	1	2	2	2	2	1	3	2	3	1	2	4	3	2	5	6	6	5	7	5	7	7	7	7	6	6	7	7	7	7	7	7	7	4	3
1329	应心	2021	21	0	0	4	4	3	3	4	4	4	3	3	3	2	2	2	2	2	2	4	2	2	2	4	2	2	6	7	6	6	7	6	7	7	7	7	4	6	6	7	7	7	7	7	6	3	2
498	护理学	2023	20	0	0	2	2	3	2	3	2	1	2	2	2	2	3	2	2	1	4	3	3	2	5	5	2	4	5	7	6	4	7	4	7	7	7	7	7	7	7	7	7	7	7	7	7	2	3
931	临床医学	2023	19	0	0	4	3	3	3	1	2	3	2	3	1	1	2	2	2	2	2	2	2	3	2	4	1	1	6	7	5	7	7	5	7	7	7	7	7	7	7	7	7	6	6	6	6	3	4
231	药学	2023	18	0	0	1	3	2	3	1	3	2	2	2	1	1	1	5	1	1	1	3	2	2	3	5	2	1	6	6	5	7	7	5	7	7	7	7	7	5	7	7	7	7	7	7	7	5	5
815	护理	2023	19	0	0	3	1	3	3	2	3	2	2	2	2	2	2	2	2	1	1	2	2	1	2	5	2	2	4	6	6	7	7	7	7	7	7	6	6	7	7	7	7	7	7	7	7	3	3
586	护理	2023	19	1	0	2	4	4	2	3	4	3	4	4	4	4	3	3	2	3	3	3	4	3	2	3	3	2	4	5	4	3	3	3	4	4	4	4	2	6	4	4	4	4	4	4	4	2	3
397	药物制剂	2023	19	1	0	3	3	3	3	2	3	3	3	2	2	3	4	3	2	3	3	2	4	4	2	3	4	3	4	5	4	5	5	3	4	4	3	4	5	4	3	4	5	4	3	4	3	3	2
961	临床医学	2023	19	1	0	5	5	5	2	2	5	5	5	5	5	1	3	3	1	3	3	3	3	3	3	3	3	3	4	3	5	3	5	2	5	2	6	2	5	3	6	2	4	6	2	4	7	3	2
1256	药事管理	2023	20	1	0	3	3	3	3	2	2	3	2	3	2	3	2	3	3	4	3	2	4	3	4	3	2	3	3	4	4	5	3	5	4	3	5	3	5	3	4	5	3	4	5	5	3	3	2
1257	药事管理	2023	19	1	0	3	3	4	3	3	2	3	2	3	4	4	3	3	4	4	4	2	4	3	4	3	4	4	4	3	3	4	3	5	5	4	4	4	5	5	4	5	4	3	4	4	3	4	2
1365	口腔	2023	20	1	0	5	2	4	4	4	3	4	4	3	3	3	3	3	3	3	3	2	2	3	3	2	3	3	4	4	5	3	4	3	5	3	5	4	4	3	3	5	5	5	3	4	4	3	3
952	临床医学	2023	19	1	0	4	4	4	4	3	5	4	4	3	4	4	3	4	4	5	4	4	3	3	2	4	3	4	3	5	4	4	2	4	5	5	4	4	7	7	3	5	4	3	3	2	5	3	2
1400	口腔	2023	19	1	0	4	4	4	3	3	3	2	2	3	2	1	2	4	4	4	4	3	4	4	3	4	4	3	3	4	3	3	5	5	4	4	4	4	7	7	6	5	3	3	4	4	1	3	2
665	护理	2023	18	1	0	5	2	2	4	5	4	1	5	1	5	4	5	3	2	2	3	3	2	3	4	5	3	2	4	5	5	4	3	5	5	3	4	4	5	4	4	3	4	4	5	4	5	3	4
724	护理	2023	19	1	0	5	2	4	3	5	1	3	4	3	5	3	2	2	2	5	1	2	2	1	2	4	5	5	7	6	6	7	4	3	4	2	1	1	4	6	2	1	1	5	6	7	7	1	1
1086	护理	2023	18	1	0	4	4	3	3	3	4	4	3	3	3	2	3	2	3	3	3	2	2	2	3	3	3	2	5	5	3	3	5	5	3	3	5	5	5	5	3	3	3	5	5	5	4	3	2
1358	口腔	2023	21	1	0	4	1	1	4	4	5	1	4	2	1	1	1	4	4	4	5	2	4	4	2	1	4	2	4	3	5	5	5	3	5	4	4	5	5	5	5	3	3	3	4	5	4	2	2
149	药学	2023	18	1	0	2	3	2	3	3	3	3	3	3	3	3	2	4	3	3	2	4	3	3	3	3	3	3	5	6	6	5	4	3	5	3	4	4	4	3	4	4	5	5	4	4	3	3	3
953	临床医学	2023	19	1	0	3	4	4	4	3	4	4	4	4	3	2	3	3	3	3	4	3	2	5	3	3	3	3	3	5	4	4	4	4	6	2	7	7	7	6	4	5	3	4	3	3	2	5	4
508	护理学	2023	18	1	0	3	3	3	3	2	2	4	2	5	3	3	3	5	5	5	5	1	5	5	1	1	5	1	5	5	4	4	4	4	5	4	4	5	4	5	4	5	4	5	4	5	4	3	3
169	药学	2023	18	1	0	5	3	3	4	4	2	4	2	4	5	5	5	3	3	3	3	4	3	3	3	3	3	3	2	2	3	3	4	4	5	4	3	3	6	6	6	6	6	6	6	6	4	3	3
1351	口腔	2023	18	1	0	4	5	5	4	4	3	4	3	4	4	3	4	3	3	2	3	3	2	3	4	3	3	3	3	5	4	5	4	5	5	6	5	5	4	5	5	3	5	5	5	4	2	3	3
85	临床五班	2021	20	1	0	4	4	3	4	3	4	5	4	4	3	3	3	3	3	4	3	3	2	3	2	2	4	2	5	5	4	5	3	6	6	6	6	4	6	6	4	4	4	3	3	3	3	2	2
196	药学	2023	18	1	0	4	4	5	4	5	4	4	4	4	4	4	3	4	3	3	4	4	3	4	3	3	4	4	3	4	4	3	1	5	6	5	7	7	5	7	4	5	4	4	5	4	3	3	2
662	护理	2023	20	1	0	4	4	4	4	3	4	2	4	3	3	3	3	3	4	3	4	4	3	3	3	3	4	3	5	6	4	4	5	5	5	5	5	5	4	4	5	4	4	4	4	4	4	3	2
26	应心	2023	18	1	0	3	4	3	2	4	2	3	5	3	3	3	3	3	3	3	3	3	3	3	3	3	3	3	4	4	4	4	4	4	4	5	4	3	4	3	5	3	5	6	7	7	7	1	2
99	临床五班	2021	20	1	0	5	3	2	3	4	4	3	4	2	3	3	4	3	4	2	4	4	4	4	3	5	3	3	6	6	4	5	5	6	4	4	5	6	7	7	4	4	4	3	2	3	2	5	3
1135	护理	2023	19	1	0	4	3	3	3	4	4	3	3	3	3	3	4	2	3	2	3	4	3	3	3	3	2	4	4	4	4	4	5	5	5	5	5	4	5	4	5	4	5	5	5	4	5	3	2
361	药物制剂	2023	19	1	0	3	4	4	2	2	3	3	3	3	2	2	2	4	4	4	4	2	4	3	3	2	3	2	5	4	5	5	5	5	5	5	4	4	4	4	5	4	4	6	5	6	3	3	3
530	护理	2023	19	1	0	3	3	2	3	3	4	4	2	2	3	3	3	1	1	3	3	3	4	2	4	3	3	3	4	4	4	4	7	4	3	3	5	6	5	3	3	4	4	4	7	7	7	3	3
944	临床医学	2023	18	1	0	4	3	3	3	4	4	4	4	4	4	4	3	3	3	4	4	4	3	4	3	4	4	3	4	6	6	7	4	5	4	5	4	6	6	6	4	5	4	3	4	3	2	3	2
1282	药事管理	2023	20	1	0	4	4	4	3	3	4	3	4	3	3	4	4	4	4	4	3	2	4	3	1	2	4	4	4	3	5	4	4	5	4	4	4	4	6	7	5	5	4	6	6	5	3	1	4
1376	口腔	2023	19	1	0	5	5	5	4	4	5	4	2	4	2	2	2	3	4	2	3	4	4	4	3	2	4	5	4	2	5	3	2	6	2	5	7	7	7	7	5	3	5	6	3	6	3	1	1
270	药学	2023	18	1	0	4	4	4	3	2	5	5	4	4	4	3	2	3	2	3	3	4	2	4	2	2	4	1	2	6	6	6	4	6	4	4	4	4	7	7	4	6	4	4	4	4	3	3	1
1025	临床	2023	18	1	0	5	4	3	5	5	5	3	4	4	2	2	4	2	2	2	3	3	3	2	2	4	3	3	4	5	5	6	4	4	3	3	7	7	7	7	3	3	3	4	5	5	4	3	2
225	药学	2023	18	1	0	4	4	3	5	4	4	4	5	4	3	2	3	2	2	2	2	2	3	3	2	3	4	3	5	5	6	6	5	4	7	5	1	1	7	7	7	7	7	3	3	3	1	4	3
935	临床医学	2023	19	1	0	4	4	2	4	4	4	2	3	4	3	4	3	3	2	4	3	4	3	3	4	3	3	3	5	5	5	6	5	4	5	4	6	6	1	5	5	4	6	6	4	3	5	3	2
1206	药事管理	2023	19	1	0	3	3	4	4	4	4	4	3	3	2	2	1	3	2	3	2	2	3	3	1	2	4	1	5	5	5	6	4	6	4	4	6	6	6	6	4	4	4	4	4	4	3	4	4
1084	护理	2023	18	1	0	3	5	3	3	4	4	4	3	3	4	3	4	3	3	2	3	3	4	3	2	4	3	4	4	5	3	5	4	5	5	4	7	7	7	7	5	5	5	3	3	4	3	2	4
1193	药事管理	2023	18	1	0	5	3	3	3	3	3	2	4	4	3	3	3	3	4	3	3	2	3	3	4	4	3	3	5	4	4	4	4	3	5	5	6	6	6	6	6	6	5	5	4	4	3	3	3
457	护理学	2023	20	1	0	5	5	4	5	4	5	4	4	4	3	4	5	3	3	2	3	4	2	2	3	3	2	2	5	6	5	5	6	4	7	1	7	7	6	2	4	3	3	6	6	5	4	2	2
743	护理	2023	19	1	0	3	3	3	4	3	3	3	3	3	2	3	2	4	3	4	4	2	4	3	2	3	4	2	4	4	4	5	5	5	5	5	5	5	5	5	5	5	5	5	5	5	5	3	3
1296	药事管理	2023	18	1	0	3	2	2	3	2	3	2	5	3	5	4	3	4	3	2	3	5	3	2	5	5	4	3	5	3	5	4	4	3	6	7	5	4	2	6	6	7	6	7	5	6	1	2	1
1349	口腔	2023	19	1	0	5	5	4	4	4	4	4	5	4	3	3	3	3	3	3	4	4	3	2	3	4	4	3	3	5	6	4	3	5	6	6	6	6	5	4	6	6	5	5	5	5	1	2	2
126	临床五班	2021	22	1	0	3	3	3	4	2	3	2	3	5	3	2	2	3	3	4	3	2	4	2	2	3	3	3	5	4	5	5	3	4	5	4	4	3	4	5	6	7	7	7	6	7	2	3	2
161	药学	2023	19	1	0	3	3	4	3	2	4	3	4	4	4	3	1	4	4	3	4	3	4	4	3	3	3	3	4	6	4	4	5	3	6	2	7	7	7	7	6	5	6	3	3	4	4	3	3
367	药物制剂	2023	20	1	0	3	3	3	3	2	2	4	3	3	2	2	2	3	3	4	3	2	3	3	3	2	3	2	6	5	5	5	4	3	5	5	6	6	6	7	3	4	4	5	5	4	5	4	4
860	护理	2023	19	1	0	4	4	4	4	2	4	2	3	4	3	3	2	4	4	4	4	2	4	5	1	2	5	1	2	6	5	3	2	4	5	5	5	5	4	7	6	6	6	6	6	6	4	3	4
1030	临床	2023	18	1	0	4	4	4	3	3	4	4	4	4	4	4	3	4	3	3	3	4	4	4	3	4	3	2	4	5	5	4	6	5	6	6	6	6	6	6	5	6	4	3	3	4	3	4	2
1077	临床	2023	18	1	0	4	3	4	4	2	3	3	3	4	3	3	3	4	3	3	3	3	3	3	3	3	4	3	3	4	5	5	4	4	5	5	5	5	7	6	5	5	5	5	5	5	5	4	3
1408	口腔	2023	20	1	0	4	5	2	5	5	5	5	5	3	3	4	3	2	4	2	3	4	2	3	3	3	1	1	4	5	4	5	5	3	5	5	6	5	5	5	6	4	6	4	5	5	6	3	2
172	药学	2023	19	1	0	4	2	2	4	4	3	3	3	3	3	3	3	3	3	3	3	3	3	5	2	4	3	4	6	3	4	5	6	5	6	4	6	5	4	4	6	4	6	5	5	5	5	3	3
347	药物制剂	2023	19	1	0	3	2	1	3	4	2	2	5	2	3	3	3	4	4	2	2	4	3	4	3	4	3	4	4	3	5	4	5	6	7	6	4	3	7	5	4	6	4	6	6	5	4	3	2
877	护理	2023	18	1	0	5	3	3	5	5	5	3	5	3	2	2	2	4	3	2	3	3	4	2	4	5	3	3	5	5	4	4	5	4	3	5	4	5	4	3	6	7	6	5	6	7	6	2	2
271	药学	2023	18	1	0	3	3	3	3	3	3	3	3	3	2	2	2	2	2	2	3	3	2	3	3	3	3	3	5	5	5	4	5	4	5	5	5	5	7	7	5	5	5	5	5	5	3	3	4
624	护理	2023	19	1	0	3	4	3	4	4	3	4	3	4	4	4	3	2	2	3	3	4	2	2	4	3	2	2	5	5	4	5	3	2	6	6	6	6	7	6	7	7	4	4	4	4	4	4	3
982	临床医学	2023	18	1	0	4	4	4	5	3	4	4	4	4	3	3	3	3	3	4	4	4	4	4	3	4	4	4	2	5	4	4	3	6	5	5	6	6	6	7	5	5	4	6	5	5	6	3	2
1191	药事管理	2023	18	1	0	4	2	3	3	3	3	3	2	4	3	2	2	4	3	3	4	2	3	3	1	2	3	2	4	7	6	6	4	6	6	4	4	6	7	7	4	5	4	5	4	4	2	3	4
150	药学	2023	20	1	0	4	4	3	4	3	4	3	3	4	3	2	4	3	3	2	4	3	4	5	4	4	3	2	5	6	4	4	5	6	6	6	4	6	1	2	7	7	5	7	5	5	5	4	3
258	药学	2023	18	1	0	5	3	4	5	5	4	3	2	3	1	1	1	2	2	2	2	3	3	2	2	4	1	2	5	7	3	5	7	4	7	4	3	5	7	5	4	4	4	6	6	6	4	3	3
278	药学	2023	20	1	0	4	4	4	4	3	4	4	4	4	3	4	3	3	3	2	3	4	2	3	2	4	3	3	4	6	6	4	2	4	7	7	7	7	7	7	5	6	4	3	3	3	4	3	2
404	药物制剂	2023	19	1	0	4	4	4	4	3	4	3	3	4	3	3	2	2	2	2	2	3	3	3	3	3	2	2	4	6	6	6	5	1	6	6	6	7	1	1	5	7	5	6	6	6	6	3	4
855	护理	2023	19	1	0	1	3	2	3	2	3	3	3	3	3	2	2	2	3	2	3	4	2	3	3	2	3	3	3	5	5	4	4	4	7	7	7	7	4	7	6	6	5	4	4	4	3	3	2
995	临床	2023	18	1	0	2	3	2	3	2	3	3	3	4	2	2	2	3	3	3	3	3	3	3	2	4	4	3	5	6	5	5	5	5	5	3	6	7	7	7	4	6	4	5	4	4	3	4	4
1123	护理	2023	18	1	0	3	4	3	2	2	4	4	2	4	2	2	2	3	4	3	4	2	4	4	2	4	4	3	4	6	4	4	2	5	6	6	7	7	6	6	6	6	3	6	5	4	3	4	2
21	应心	2023	19	1	0	3	3	3	3	2	3	2	3	3	2	2	2	4	4	4	3	4	4	4	2	2	4	3	4	6	6	4	6	6	7	7	4	4	7	7	5	7	5	3	3	3	3	3	2
59	应心	2023	20	1	0	2	4	4	3	1	4	4	3	3	3	3	1	2	2	2	2	1	2	3	1	3	3	1	4	6	5	6	4	3	6	6	6	5	7	6	5	5	5	4	4	4	6	3	4
164	药学	2023	20	1	0	4	3	3	4	3	3	4	3	3	3	2	2	3	2	3	2	3	4	2	3	4	3	2	5	6	4	5	4	3	6	6	6	6	7	5	5	6	4	5	4	6	4	3	2
224	药学	2023	18	1	0	3	3	3	4	2	3	3	3	3	3	2	3	3	3	3	3	4	2	3	2	4	3	3	5	5	5	5	5	5	6	6	6	6	7	7	3	4	5	5	4	5	3	3	3
562	护理	2023	19	1	0	3	4	4	2	2	2	2	2	3	2	3	2	4	3	3	3	3	4	3	3	4	4	3	4	5	4	5	4	5	5	4	4	6	4	6	6	6	6	6	5	6	6	4	3
661	护理	2023	19	1	0	5	5	3	3	3	4	4	4	3	3	3	3	4	3	4	3	3	3	4	3	3	4	3	4	4	6	4	6	5	6	6	4	5	6	5	4	6	5	5	5	6	5	3	4
998	临床	2023	19	1	0	3	4	3	4	2	2	2	3	2	1	2	1	2	2	2	2	2	2	2	2	4	3	2	5	5	5	5	4	4	6	4	6	6	6	6	5	5	5	6	6	6	2	4	4
1212	药事管理	2023	19	1	0	3	4	4	4	4	4	4	4	3	3	4	3	3	3	3	4	3	2	3	4	3	4	3	4	3	5	5	4	6	6	6	7	7	6	6	5	5	5	4	4	5	4	2	2
1232	药事管理	2023	19	1	0	5	4	4	3	2	3	4	3	3	3	5	2	3	4	2	3	3	3	4	3	4	3	2	5	6	5	5	4	4	5	5	5	6	6	6	5	5	5	6	6	5	3	3	3
1356	口腔	2023	18	1	0	2	2	2	4	4	4	2	3	3	2	3	3	3	3	3	3	3	2	2	4	4	2	3	4	5	5	5	5	6	6	5	5	5	5	4	4	4	6	6	6	6	5	4	4
723	护理	2023	20	1	0	3	4	3	4	3	4	4	3	4	2	3	3	3	3	4	3	2	3	2	2	4	3	4	1	3	5	4	5	3	7	6	7	7	1	4	5	6	6	7	7	7	7	2	2
918	临床医学	2023	19	1	0	4	3	2	4	3	3	3	2	3	3	2	3	3	3	3	3	2	3	3	2	3	3	2	3	5	5	5	6	7	7	4	4	6	4	4	6	6	4	5	6	6	5	3	4
1009	临床	2023	19	1	0	3	4	2	2	3	3	2	3	2	2	3	3	3	3	2	3	3	2	3	2	4	3	3	4	6	5	6	5	5	5	4	5	6	6	6	4	5	4	6	6	6	4	3	2
1067	临床	2023	18	1	0	4	3	3	3	3	2	2	3	4	3	3	3	3	3	3	3	3	3	3	2	4	2	2	5	5	4	5	4	6	6	6	7	7	2	6	5	5	5	5	6	5	4	3	2
1158	护理	2023	18	1	0	3	3	4	4	2	3	4	1	2	1	2	1	2	2	1	4	4	2	5	2	2	4	1	7	6	5	6	4	7	7	7	7	7	1	1	7	7	7	2	4	4	2	5	4
1162	护理	2023	18	1	0	5	1	1	5	3	4	5	2	3	3	4	2	3	4	3	2	3	3	3	2	4	4	3	3	3	4	6	4	6	6	4	6	6	6	6	5	6	5	6	6	5	5	3	3
1435	口腔	2023	18	1	0	2	2	3	3	4	2	4	2	4	2	3	4	4	4	4	5	4	5	4	2	4	3	4	5	5	5	6	6	6	6	6	6	4	6	6	6	6	6	2	2	5	4	3	2
1006	临床	2023	20	1	0	5	4	3	4	5	2	4	3	5	3	4	2	3	2	2	3	3	3	3	4	4	2	3	3	4	4	5	6	6	6	6	6	6	6	6	6	6	4	7	5	6	1	3	2
1119	护理	2023	18	1	0	4	3	3	3	3	3	3	4	3	4	2	2	3	3	4	3	3	3	3	3	4	3	2	5	5	4	5	6	5	6	6	6	6	6	6	5	6	4	4	5	5	5	1	3
1281	药事管理	2023	19	1	0	4	3	3	4	3	3	4	3	3	2	3	3	3	4	3	4	3	3	2	3	3	2	3	4	5	5	5	4	6	1	4	7	7	7	7	6	5	5	5	6	6	5	3	2
20	应心	2023	18	1	0	4	5	4	4	2	4	2	2	4	2	4	2	2	3	3	3	4	2	3	2	4	3	2	6	6	6	6	5	4	3	2	5	6	6	6	5	6	6	6	6	6	5	4	4
628	护理	2023	19	1	0	4	4	4	3	3	3	3	3	3	3	2	2	4	4	2	2	3	1	2	3	3	2	4	6	5	4	2	4	6	6	6	7	7	7	6	6	6	6	6	4	4	3	3	3
844	护理	2023	18	1	0	4	2	3	3	4	5	1	4	1	3	3	2	3	3	2	3	3	3	5	1	4	3	1	4	6	5	6	4	5	5	6	6	6	4	6	6	6	5	6	6	6	3	5	5
932	临床医学	2023	19	1	0	5	4	4	4	4	5	4	4	4	4	4	4	4	3	3	3	3	3	3	3	3	3	3	4	4	4	4	5	6	6	6	7	7	7	7	6	6	4	5	5	4	4	2	2
1029	临床	2023	18	1	0	3	3	3	3	3	3	4	3	3	3	3	3	3	3	3	4	2	4	3	3	4	2	1	4	6	4	6	5	3	6	5	7	7	7	7	5	4	4	5	4	5	7	4	4
1080	护理	2023	19	1	0	4	4	4	4	1	3	3	4	3	3	3	3	3	3	4	2	3	4	2	2	2	4	2	5	5	5	5	4	4	5	5	5	6	7	7	7	7	4	5	5	5	5	4	3
1117	护理	2023	18	1	0	3	3	3	4	4	3	3	2	3	4	2	2	3	3	4	3	3	3	3	3	4	3	2	5	5	4	5	6	5	6	6	6	6	6	6	6	5	6	4	4	5	5	4	4
1234	药事管理	2023	19	1	0	3	4	4	3	3	2	3	2	4	1	1	1	2	2	2	1	2	2	2	2	4	3	2	5	5	5	6	2	3	5	5	6	7	7	7	6	6	6	6	6	6	2	4	4
937	临床医学	2023	18	1	0	2	3	1	5	5	3	1	3	3	3	3	3	2	3	4	1	2	3	3	4	2	3	3	4	6	2	6	6	7	7	7	6	6	1	7	6	6	6	5	6	5	3	3	3
954	临床医学	2023	18	1	0	3	3	3	3	3	3	2	4	2	4	4	4	3	2	3	2	4	3	2	5	4	3	4	4	5	6	5	4	5	5	6	6	5	6	7	6	5	6	5	5	6	5	3	2
1113	护理	2023	18	1	0	4	4	3	2	3	3	4	3	3	2	2	2	3	3	3	3	3	3	4	2	3	3	2	4	5	4	5	4	5	6	6	6	6	6	5	6	6	5	6	6	6	5	3	2
1174	护理	2023	19	1	0	4	5	5	5	3	5	5	4	5	3	3	2	3	2	3	4	4	4	5	2	4	4	4	2	5	6	4	4	4	7	7	7	7	7	7	7	7	6	6	4	4	1	5	4
1224	药事管理	2023	18	1	0	5	1	2	4	4	2	2	3	2	3	3	3	3	3	3	3	1	3	3	3	3	3	3	5	5	5	4	4	5	4	6	6	6	6	6	6	6	6	6	6	6	4	4	4
1399	口腔	2023	18	1	0	4	4	5	4	4	4	5	4	4	2	1	2	3	3	3	2	2	3	2	2	4	4	1	5	4	6	6	3	2	7	6	7	7	7	7	6	5	4	6	5	6	3	4	4
98	临床五班	2021	21	1	0	3	4	5	1	1	4	2	1	3	3	2	3	2	3	2	3	3	2	2	1	2	3	2	6	6	5	5	3	6	6	6	7	7	6	7	5	5	4	5	5	4	5	3	5
191	药学	2023	19	1	0	2	4	4	3	3	3	4	3	3	3	2	2	2	2	2	3	3	2	3	3	3	3	2	3	6	5	5	5	4	6	6	6	6	6	5	6	5	5	6	6	6	6	4	4
256	药学	2023	18	1	0	5	4	3	4	3	5	2	5	4	3	3	3	1	1	2	4	4	2	3	2	5	3	4	2	6	6	4	7	4	5	5	7	7	7	7	4	6	4	5	5	6	6	4	3
837	护理	2023	19	1	0	5	5	4	5	4	4	3	4	3	5	2	3	2	3	2	4	3	3	3	3	2	2	3	6	6	6	4	4	6	7	7	7	7	2	4	7	7	7	5	4	5	2	3	2
946	临床医学	2023	18	1	0	5	3	3	4	2	3	3	3	3	2	2	3	3	2	2	2	2	2	2	3	4	3	2	5	6	4	4	5	5	5	2	5	6	7	7	6	6	6	6	6	6	6	4	4
947	临床医学	2023	19	1	0	4	4	4	3	3	4	4	3	4	2	2	2	2	2	2	2	2	2	3	2	4	2	2	5	5	3	5	5	3	6	6	6	6	6	6	6	6	6	6	6	6	5	4	4
1160	护理	2023	21	1	0	3	3	4	4	2	3	4	3	4	2	1	2	3	4	3	2	2	2	3	2	2	2	1	4	5	5	6	4	6	7	7	5	7	3	7	6	5	5	6	6	4	5	3	3
1211	药事管理	2023	18	1	0	4	4	3	4	4	4	3	3	3	3	2	3	3	3	3	4	4	3	3	1	4	4	3	5	4	3	4	4	6	6	6	7	7	6	7	6	6	6	6	6	5	3	3	3
1285	药事管理	2023	18	1	0	3	3	3	3	3	3	3	3	3	3	3	2	2	4	1	2	1	2	2	2	2	2	2	2	6	3	6	6	2	6	6	6	6	6	6	6	6	6	6	6	6	6	3	4
277	药学	2023	20	1	0	4	4	4	4	4	4	4	4	4	2	3	2	3	2	3	3	4	3	3	2	4	3	2	3	5	4	5	5	5	6	6	7	7	7	7	5	5	5	6	6	6	4	4	4
602	护理	2023	18	1	0	3	3	2	3	4	2	3	4	4	3	3	2	2	3	2	3	2	4	3	2	4	3	2	6	5	5	4	4	6	5	5	6	7	6	7	5	6	5	7	5	6	4	2	3
725	护理	2023	19	1	0	2	3	3	2	3	3	3	3	3	2	3	2	3	3	2	2	2	4	4	3	3	3	2	7	5	5	4	4	3	4	3	7	7	7	7	6	7	6	7	6	7	2	2	2
747	护理	2023	21	1	0	3	4	3	4	3	4	4	4	4	3	2	3	4	4	3	3	3	2	4	3	3	3	4	4	4	5	6	4	5	5	6	7	7	7	6	5	6	6	6	5	5	5	3	3
993	临床医学	2023	18	1	0	2	4	2	2	2	3	2	2	2	2	3	2	2	3	3	3	3	3	3	4	4	2	3	5	5	5	6	5	1	6	6	6	7	6	7	6	6	6	6	6	6	3	4	4
1019	临床	2023	19	1	0	5	4	3	4	2	4	4	3	4	2	2	1	3	2	2	3	3	3	2	4	4	2	3	4	5	3	6	3	4	7	7	7	7	7	6	6	6	5	5	6	5	5	3	4
1083	护理	2023	19	1	0	3	4	5	4	3	2	3	2	4	2	2	2	3	3	2	3	3	3	2	3	4	3	3	5	4	5	4	4	4	7	7	7	7	6	5	6	6	5	6	6	6	4	5	5
1122	护理	2023	18	1	0	3	4	4	3	1	2	5	1	5	1	1	1	2	3	2	2	2	5	3	1	3	5	1	5	5	4	6	3	4	6	6	6	6	6	6	6	6	6	6	6	6	5	2	3
1124	护理	2023	18	1	0	4	4	3	4	3	3	4	3	4	2	2	1	3	3	3	3	2	4	3	2	4	4	2	4	5	4	4	4	5	7	6	7	7	7	7	6	7	5	6	5	4	4	3	2
1250	药事管理	2023	19	1	0	5	4	4	5	5	5	5	3	4	1	1	3	2	2	1	2	3	4	1	1	4	3	2	4	7	3	6	5	3	7	7	7	7	7	7	7	7	5	4	4	4	3	2	4
1364	口腔	2023	19	1	0	2	3	3	3	3	3	4	4	2	2	3	2	3	4	3	2	2	2	3	3	3	3	3	7	7	7	5	5	6	5	6	6	4	3	4	6	5	6	6	5	5	6	2	3
251	药学	2023	19	1	0	3	4	4	3	2	4	4	3	2	2	2	3	3	4	3	3	3	4	4	2	4	3	2	5	6	6	5	3	5	5	5	6	7	7	7	6	6	5	7	5	6	3	4	3
327	药学	2023	18	1	0	3	3	3	3	2	3	4	3	3	4	4	4	4	3	2	2	3	2	3	2	3	3	2	5	6	6	6	6	6	6	6	6	6	6	6	6	6	4	5	5	6	2	2	2
405	药物制剂	2023	18	1	0	3	4	2	4	1	3	3	4	4	3	2	2	2	3	2	3	2	1	3	3	5	3	2	5	6	5	4	5	3	7	7	7	7	7	6	6	6	3	7	6	5	3	3	5
413	药物制剂	2023	18	1	0	5	5	3	5	4	5	4	5	5	2	3	2	2	3	2	1	2	2	2	2	3	4	4	5	5	5	5	4	4	7	3	7	7	2	6	7	7	7	7	7	7	3	3	2
673	护理	2023	19	1	0	4	2	3	3	4	4	3	3	2	3	4	4	3	3	4	4	2	5	4	3	3	5	3	3	3	4	5	6	5	5	5	6	7	7	7	7	7	6	6	6	6	4	3	4
917	临床医学	2023	19	1	0	4	4	4	3	3	4	4	4	3	3	3	3	2	4	3	3	3	3	2	3	4	3	3	4	5	4	6	5	3	7	7	7	7	4	4	7	7	5	7	6	5	5	3	3
940	临床医学	2023	18	1	0	3	3	2	4	4	3	3	3	3	1	1	1	2	2	2	2	3	2	3	1	4	2	3	5	6	5	6	4	5	6	6	6	6	6	6	5	6	6	5	6	6	4	4	4
1028	临床	2023	19	1	0	4	4	4	4	2	2	4	4	4	2	1	2	2	2	2	2	4	3	3	3	4	2	3	3	5	5	4	3	4	7	7	7	7	7	7	6	7	5	6	6	6	3	3	4
1051	临床	2023	18	1	0	3	3	4	4	2	3	4	2	4	3	3	2	3	3	3	3	3	4	4	4	4	2	2	2	6	6	5	5	5	7	7	7	7	7	7	4	4	4	6	5	6	5	4	4
1261	药事管理	2023	19	1	0	2	3	2	2	2	2	2	2	2	2	2	3	3	4	3	2	2	3	3	2	2	3	2	5	5	4	4	5	5	7	7	5	6	7	7	6	6	5	6	6	5	4	4	3
147	临床五班	2021	20	1	0	5	3	4	4	5	4	4	5	4	3	2	2	2	2	2	2	3	3	3	2	4	3	2	6	6	5	6	5	6	6	6	6	7	7	7	6	6	5	3	5	5	3	3	3
358	药物制剂	2023	19	1	0	4	4	3	3	2	3	4	3	3	2	2	2	2	3	2	3	3	3	4	2	3	4	3	6	6	5	5	6	2	7	7	7	7	7	7	3	4	7	2	4	7	7	3	2
637	护理	2023	19	1	0	4	2	1	3	1	3	2	2	2	2	2	2	2	3	3	3	3	4	4	2	2	4	1	5	5	4	4	4	5	6	5	6	7	7	7	6	7	7	6	6	6	3	4	4
936	临床医学	2023	18	1	0	3	4	4	2	2	2	4	3	3	2	2	2	2	2	2	3	3	2	2	3	3	3	3	5	5	5	5	4	6	6	6	6	6	7	7	5	5	4	6	6	6	6	3	2
965	临床医学	2023	19	1	0	5	3	3	4	4	5	3	5	1	2	2	1	2	2	2	2	1	4	4	1	4	2	2	4	6	5	7	5	3	6	5	7	7	7	7	5	5	3	6	6	6	6	4	5
1173	护理	2023	18	1	0	4	4	2	4	4	4	4	4	3	4	2	3	3	4	2	3	3	3	2	3	3	3	3	6	6	6	4	4	4	7	7	7	7	4	4	6	6	6	6	6	6	4	2	2
1394	口腔	2023	20	1	0	5	4	4	5	4	5	4	4	4	4	4	4	3	3	2	3	4	3	3	3	4	3	4	5	6	7	4	5	6	5	5	5	6	6	6	6	6	5	6	6	6	5	2	2
1401	口腔	2023	20	1	0	5	4	3	5	5	5	4	5	3	4	4	3	2	3	2	4	3	2	4	3	3	3	4	5	5	5	5	5	7	7	7	7	7	3	7	7	5	5	7	5	4	3	3	3
257	药学	2023	18	1	0	3	3	3	4	3	3	3	4	3	2	3	2	2	2	2	2	3	3	4	2	4	3	2	5	6	5	7	5	6	7	7	7	7	7	7	5	4	3	6	5	3	5	1	2
493	护理学	2023	19	1	0	3	4	4	4	3	4	4	3	4	3	2	2	3	3	3	3	2	3	3	2	3	4	2	5	6	4	6	2	2	6	4	7	7	7	7	7	7	7	6	6	6	5	2	2
675	护理	2023	18	1	0	3	3	2	2	3	2	2	2	3	2	1	2	2	2	2	2	2	2	2	2	4	2	2	6	6	7	6	6	6	4	4	7	6	1	7	5	6	6	6	6	6	6	5	2
721	护理	2023	20	1	0	1	3	2	2	2	2	2	2	2	1	1	1	3	2	2	3	2	4	4	2	4	2	2	4	5	4	6	4	4	7	7	7	7	2	7	6	7	6	6	6	6	6	5	4
57	应心	2023	18	1	0	4	3	3	4	2	4	3	1	1	1	1	1	1	3	3	3	3	3	3	3	3	3	3	6	6	6	6	6	2	4	4	7	7	4	7	4	4	7	7	7	7	7	3	3
138	临床五班	2021	21	1	0	2	4	4	4	1	4	4	3	3	3	2	2	2	2	2	2	2	3	2	2	3	2	2	5	6	6	5	2	4	7	7	7	7	7	7	7	7	6	6	5	5	2	4	3
156	药学	2023	18	1	0	3	4	4	4	4	5	5	4	4	2	2	1	2	4	1	3	2	1	3	2	5	2	2	6	7	6	6	5	1	7	5	7	7	7	7	6	6	7	4	7	4	3	5	5
668	护理	2023	18	1	0	3	4	2	3	3	2	2	2	1	2	1	1	4	4	4	3	2	4	3	2	3	3	1	5	6	5	4	4	4	7	2	7	7	7	7	7	7	7	7	6	5	4	3	3
924	临床医学	2023	20	1	0	2	2	2	2	1	1	2	2	4	1	2	2	2	3	2	2	2	2	2	2	4	3	2	2	6	5	6	6	6	6	6	6	6	7	6	6	6	6	5	6	6	5	4	4
1169	护理	2023	19	1	0	4	3	3	3	3	3	3	3	3	3	3	2	3	3	3	3	3	3	3	3	3	3	3	5	6	5	6	5	4	7	5	7	7	6	6	6	6	6	6	6	5	4	3	2
1231	药事管理	2023	19	1	0	3	3	3	4	3	4	4	3	3	1	5	1	1	1	1	1	2	2	4	2	5	4	2	5	6	6	6	6	2	6	5	6	7	7	7	7	5	5	6	6	5	5	4	4
1378	口腔	2023	19	1	0	3	3	3	4	3	3	2	3	2	2	1	2	3	2	2	4	3	3	3	2	4	3	3	4	5	4	6	5	4	7	6	7	7	7	6	5	6	6	5	6	6	6	4	4
119	临床五班	2021	22	1	0	3	2	2	2	2	2	2	4	2	2	2	2	2	2	2	3	2	3	2	2	4	3	3	6	6	6	4	4	3	7	7	7	7	7	6	6	6	6	6	6	6	3	4	4
137	临床五班	2021	19	1	0	3	4	1	2	3	2	1	2	2	3	2	3	2	3	1	2	3	2	3	3	4	2	2	5	6	4	6	5	7	5	7	7	7	7	7	7	5	6	5	4	5	4	2	2
163	药学	2023	18	1	0	5	4	4	5	4	4	1	2	3	2	3	2	3	3	3	2	4	3	3	2	4	4	2	5	5	4	6	4	5	6	6	6	6	7	7	6	7	6	7	6	6	4	3	4
553	护理	2023	18	1	0	3	3	3	3	3	3	3	3	4	2	3	2	2	3	2	3	3	3	3	1	3	3	3	4	6	5	6	5	4	6	6	7	7	3	6	6	7	7	6	7	6	5	4	5
584	护理	2023	19	1	0	1	3	2	1	4	2	1	1	4	1	1	2	2	2	2	1	3	3	3	1	4	3	1	3	5	6	6	4	7	6	6	6	6	6	6	6	6	4	7	7	7	5	5	5
722	护理	2023	19	1	0	3	3	2	3	2	2	4	2	2	4	4	4	3	3	4	2	3	3	2	2	4	3	2	5	6	6	6	6	5	6	3	6	7	7	6	6	7	5	6	5	5	6	3	1
726	护理	2023	19	1	0	3	3	3	3	3	3	3	3	3	3	2	3	3	3	3	1	4	4	3	4	2	3	3	7	6	4	7	5	6	4	7	5	4	6	6	7	7	7	7	6	7	1	1	2
778	护理	2023	20	1	0	5	1	3	4	3	2	3	2	2	3	4	3	3	3	4	2	4	3	4	4	4	4	2	5	5	4	5	6	7	7	4	7	7	7	7	7	7	7	7	4	4	2	3	2
832	护理	2023	19	1	0	3	4	5	1	1	2	3	1	2	1	1	1	3	2	3	3	1	2	4	2	2	3	3	4	5	4	6	6	4	7	7	7	7	5	7	7	5	6	6	6	6	4	4	5
1165	护理	2023	19	1	0	3	4	4	3	2	3	3	3	4	2	3	2	4	4	4	4	2	4	4	2	2	4	2	4	4	3	6	4	6	2	6	7	7	7	7	7	7	7	7	7	7	4	4	4
129	临床五班	2021	21	1	0	3	4	3	2	2	2	2	3	2	2	2	2	2	2	2	2	1	1	1	2	5	2	2	2	7	4	7	7	2	7	7	7	7	6	6	7	7	6	5	5	5	6	4	4
134	临床五班	2021	19	1	0	3	2	1	2	3	2	2	2	1	3	2	3	2	2	2	3	3	3	2	3	4	2	3	6	6	4	5	6	6	6	6	6	7	6	6	6	6	6	6	6	6	4	2	3
139	临床五班	2021	21	1	0	2	1	2	2	3	2	1	2	3	3	2	2	2	3	2	2	3	3	2	2	4	3	3	6	6	7	6	5	5	6	6	7	7	7	7	5	6	5	5	4	4	6	2	5
348	药物制剂	2023	18	1	0	3	3	1	2	2	3	2	4	2	2	1	3	1	2	2	3	3	2	2	4	3	3	2	5	5	3	4	5	5	7	7	7	7	5	5	7	7	7	6	6	6	6	3	3
432	药物制剂	2023	19	1	0	4	3	4	4	3	3	5	5	4	3	3	3	2	3	3	3	2	3	2	2	3	3	3	4	6	6	6	6	6	6	6	6	6	6	6	6	6	6	6	6	6	4	3	3
549	护理	2023	19	1	0	3	4	4	4	1	3	3	2	2	3	3	3	3	3	2	2	3	3	3	3	4	4	3	5	6	6	6	5	4	7	7	7	7	7	7	5	6	5	5	5	5	5	5	5
629	护理	2023	19	1	0	2	4	4	2	2	3	4	2	4	2	2	2	4	4	4	4	3	2	4	2	2	4	2	4	6	6	6	6	6	6	6	4	6	6	6	6	6	6	6	6	6	6	4	4
1128	护理	2023	20	1	0	3	2	2	3	2	2	2	2	2	1	2	2	1	2	1	3	2	2	4	1	5	3	2	4	7	6	4	4	6	7	7	7	7	7	7	7	5	5	7	5	4	4	3	3
1422	口腔	2023	18	1	0	4	4	3	3	3	2	4	4	3	4	3	3	3	3	3	4	2	4	2	3	4	3	2	5	5	6	6	5	6	6	2	7	7	6	7	7	7	5	7	5	7	4	4	4
41	应心	2023	18	1	0	5	5	5	5	3	3	2	4	4	1	1	1	1	3	1	3	3	2	3	2	4	2	1	6	6	4	6	2	2	7	7	7	7	7	7	5	7	7	6	6	6	6	2	2
62	应心	2023	19	1	0	3	3	2	3	3	3	3	3	3	3	2	2	2	2	3	3	3	2	3	3	4	3	3	5	5	6	6	5	5	6	6	6	5	5	6	7	7	7	6	6	6	6	3	3
269	药学	2023	18	1	0	3	3	3	3	2	3	2	3	3	2	3	2	4	2	2	2	3	4	3	3	4	3	2	5	6	5	6	5	4	6	6	7	7	7	7	7	6	6	5	4	6	6	3	3
357	药物制剂	2023	18	1	0	4	4	3	3	2	3	3	3	3	3	2	1	2	3	2	3	3	3	4	3	4	2	2	4	5	5	6	5	6	7	7	7	7	7	7	6	7	6	5	6	5	3	3	3
409	药物制剂	2023	18	1	0	1	4	4	2	1	2	4	1	4	3	3	2	3	3	3	3	3	3	3	2	3	3	2	5	5	4	5	5	5	7	7	7	7	7	7	6	5	7	6	5	6	5	2	4
556	护理	2023	20	1	0	2	2	2	3	2	1	2	2	3	2	1	2	3	2	3	3	3	3	3	2	5	3	2	4	5	4	5	5	6	7	7	6	7	4	7	7	7	7	6	6	6	5	3	4
741	护理	2023	18	1	0	3	3	3	3	3	3	3	3	3	2	2	1	3	3	2	2	1	2	2	2	4	3	1	6	6	6	6	6	3	6	6	6	6	6	6	6	6	6	6	6	6	6	5	5
812	护理	2023	19	1	0	4	3	4	5	4	5	4	5	4	2	2	3	3	4	3	3	4	2	3	2	3	3	4	4	6	6	6	6	7	7	7	7	7	4	5	5	5	5	5	6	6	7	3	2
927	临床医学	2023	19	1	0	4	3	4	4	3	4	4	5	4	4	3	4	4	4	1	3	2	2	3	1	5	3	2	4	6	4	5	2	5	7	7	7	7	7	7	6	7	7	6	6	6	5	3	1
1033	临床	2023	18	1	0	4	5	3	4	2	3	4	2	4	4	3	3	3	3	3	3	4	4	3	2	5	4	4	3	5	4	5	4	6	7	7	6	6	7	7	6	7	7	7	7	7	3	2	1
1144	护理	2023	18	1	0	4	3	3	4	4	3	3	2	1	4	3	4	3	3	2	3	2	4	3	4	5	3	3	4	6	3	6	4	5	7	7	7	6	7	7	6	7	7	6	6	6	4	2	1
1188	药事管理	2023	18	1	0	3	4	3	4	4	2	4	1	1	3	3	2	3	3	4	3	3	4	5	3	3	3	2	3	4	5	6	4	4	7	6	6	6	7	7	7	7	7	7	7	7	4	4	5
1259	药事管理	2023	19	1	0	3	4	2	3	2	3	2	3	3	2	3	3	3	3	3	3	4	3	2	3	4	3	3	4	5	5	5	5	5	6	6	7	7	7	7	7	6	6	6	6	6	5	2	2
114	临床五班	2021	21	1	0	3	3	3	4	4	3	4	3	3	3	2	3	3	3	4	3	3	3	4	2	3	3	2	5	5	5	5	6	4	6	6	7	7	7	7	7	7	7	6	6	5	4	4	4
154	药学	2023	19	1	0	4	3	3	2	2	3	2	2	2	2	2	2	2	2	2	3	2	2	2	2	4	2	2	5	6	5	6	6	6	6	6	6	6	6	6	6	6	6	6	6	6	6	2	3
208	药学	2023	19	1	0	4	4	3	4	1	4	4	5	4	2	2	2	2	3	2	2	5	2	1	3	5	4	2	4	5	5	5	2	4	7	7	7	7	7	7	6	7	6	6	7	7	6	3	3
583	护理	2023	21	1	0	4	4	3	4	3	4	3	3	4	3	3	2	3	3	3	3	3	3	3	2	3	3	2	4	4	3	4	4	4	7	7	7	7	5	7	7	7	7	7	7	7	7	3	2
906	临床医学	2023	19	1	0	3	3	3	3	2	3	3	3	3	4	2	4	3	2	2	2	2	4	2	2	4	3	1	4	7	5	4	7	3	7	7	7	7	3	3	7	7	7	7	7	7	6	4	3
929	临床医学	2023	19	1	0	5	4	4	4	4	3	3	3	4	2	2	2	3	3	2	2	3	3	2	5	4	1	2	5	7	7	6	3	4	6	5	7	7	7	7	6	5	6	6	6	7	5	4	3
933	临床医学	2023	18	1	0	4	5	3	4	4	2	1	4	5	1	3	1	2	3	2	3	1	4	4	3	3	3	2	4	5	5	6	3	5	7	7	7	7	7	7	7	7	6	7	7	6	2	3	4
941	临床医学	2023	18	1	0	3	4	4	3	3	4	2	3	4	2	3	2	3	3	3	3	2	4	3	4	4	2	2	5	5	5	4	5	5	6	6	6	6	7	7	7	7	5	7	6	6	7	3	3
966	临床医学	2023	18	1	0	4	1	1	2	3	2	1	4	2	1	1	4	2	3	2	3	4	3	2	2	4	1	1	6	6	4	6	6	3	6	6	6	7	7	7	7	7	7	5	6	6	4	2	3
1130	护理	2023	19	1	0	3	3	3	2	2	5	4	3	5	2	2	2	2	3	2	2	2	3	3	2	4	3	3	4	6	5	7	6	5	7	7	6	6	6	6	7	5	5	7	6	6	5	1	4
1239	药事管理	2023	19	1	0	1	3	3	2	2	2	2	3	2	1	1	1	2	2	2	4	4	2	3	4	4	4	2	6	6	6	6	6	6	6	6	6	6	6	4	6	6	6	6	6	6	6	2	4
153	药学	2023	18	1	0	4	2	3	4	4	4	3	4	3	5	4	3	3	2	2	3	4	2	2	3	2	3	2	5	6	5	6	4	6	7	5	7	7	6	7	5	7	6	5	6	7	6	4	3
176	药学	2023	19	1	0	3	4	4	4	3	4	3	4	4	3	2	2	2	2	2	3	3	2	2	2	4	2	3	6	6	6	6	6	4	7	7	7	7	2	7	6	7	4	7	7	7	4	5	5
531	护理	2023	19	1	0	4	4	3	3	3	3	3	3	3	3	3	2	2	3	3	3	3	3	3	3	3	3	3	5	5	5	5	5	5	7	7	6	7	7	1	7	7	6	7	7	7	7	4	3
133	临床五班	2021	20	1	0	5	5	5	2	1	2	1	1	4	2	2	2	3	3	2	2	2	3	2	2	3	3	2	4	5	5	5	5	4	7	7	7	7	7	7	7	7	7	6	6	6	5	4	4
773	护理	2023	20	1	0	4	4	1	2	3	3	3	4	3	3	2	3	2	3	2	2	3	2	3	2	3	2	2	5	6	5	4	6	7	7	7	7	7	7	6	6	7	6	5	6	6	4	3	2
1040	临床	2023	18	1	0	3	3	2	3	2	3	2	2	2	3	2	3	2	2	3	4	3	2	3	2	4	4	3	6	6	4	6	4	6	7	7	7	7	7	7	6	7	5	7	7	6	2	3	2
1375	口腔	2023	18	1	0	3	3	2	4	4	3	2	2	3	2	3	2	4	2	2	2	4	2	4	4	4	4	4	4	5	5	6	4	7	7	7	7	7	7	7	5	7	6	6	6	7	4	4	4
190	药学	2023	19	1	0	4	3	1	4	1	3	3	2	1	3	4	2	3	3	1	3	3	2	3	1	5	4	2	4	6	6	6	6	5	7	7	7	7	5	7	7	7	7	5	5	5	6	4	2
923	临床医学	2023	19	1	0	2	2	3	2	1	2	2	1	4	1	1	2	3	3	3	4	3	3	4	2	5	3	1	5	6	3	5	6	6	7	7	7	7	7	7	7	6	7	5	5	7	5	2	2
1010	临床	2023	18	1	0	3	5	4	4	1	3	3	3	4	2	2	1	2	2	1	2	2	2	4	3	5	3	2	4	6	5	5	4	6	7	7	7	7	7	7	7	6	7	6	6	6	5	4	4
1082	护理	2023	18	1	0	3	4	4	2	2	1	2	3	3	3	3	2	3	3	3	2	3	3	4	1	3	3	2	3	4	6	5	4	5	7	7	7	7	6	7	7	7	7	6	6	7	7	5	5
1270	药事管理	2023	18	1	0	3	3	2	2	1	3	4	3	3	2	2	2	2	4	3	3	2	3	2	3	3	3	3	5	5	5	4	5	5	7	7	7	7	7	7	7	7	7	7	7	7	2	3	3
248	药学	2023	18	1	0	2	5	2	3	1	1	3	2	3	2	1	1	2	2	2	2	2	2	2	3	5	2	1	6	6	7	4	4	7	7	7	7	7	7	7	6	6	6	5	4	7	6	4	3
527	护理	2023	20	1	0	3	4	1	3	2	3	3	2	2	2	3	2	2	2	2	3	4	3	3	2	3	3	4	5	6	5	6	7	6	7	6	7	4	7	6	6	6	7	7	6	6	6	4	4
916	临床医学	2023	18	1	0	3	3	4	2	2	3	3	2	2	1	1	1	5	3	2	1	1	2	1	1	4	2	3	5	5	5	5	6	5	6	7	7	7	7	6	7	7	7	6	6	6	6	3	3
1320	应心	2021	22	1	0	3	4	4	3	3	4	4	3	4	3	3	2	3	3	3	2	3	3	3	3	3	3	2	4	6	6	6	4	6	7	7	7	7	7	7	6	7	7	6	6	6	4	3	2
603	护理	2023	20	1	0	3	2	1	2	4	2	2	3	2	5	4	4	3	3	3	4	3	3	4	4	5	2	2	5	6	6	6	7	4	7	7	7	7	7	7	7	7	7	5	5	6	4	3	2
1291	药事管理	2023	19	1	0	3	3	4	3	3	3	3	3	3	2	2	2	2	4	1	2	2	1	1	3	3	2	3	4	6	7	6	6	4	7	7	7	7	4	6	7	7	7	7	7	7	4	5	5
1418	口腔	2023	19	1	0	3	4	2	2	3	2	1	2	3	4	3	3	2	2	2	2	2	2	4	2	3	2	2	5	6	5	5	6	6	7	7	7	7	7	7	6	7	6	6	6	6	5	3	3
537	护理	2023	20	1	0	3	5	5	1	1	4	3	1	5	2	2	1	2	3	2	3	3	2	1	2	4	3	2	4	5	6	6	6	3	7	7	7	7	7	7	6	7	7	7	7	7	6	4	4
652	护理	2023	18	1	0	3	3	2	2	2	2	3	2	2	2	1	1	2	2	2	2	3	2	1	2	4	2	2	6	7	3	6	6	5	7	7	7	7	7	7	6	7	7	7	7	7	3	2	3
945	临床医学	2023	18	1	0	3	3	3	2	2	2	1	2	4	2	2	2	3	2	2	3	2	2	2	2	5	2	2	5	6	5	6	6	5	7	7	7	7	7	7	7	7	6	6	6	7	5	3	4
141	临床五班	2021	21	1	0	1	2	3	4	2	3	3	3	4	3	1	3	2	2	2	1	3	2	2	2	4	4	1	4	6	6	6	6	6	7	7	7	7	7	7	7	7	7	7	7	6	3	2	4
802	护理	2023	20	1	0	3	1	2	4	1	3	2	3	2	2	4	4	1	2	1	2	4	1	1	2	5	1	3	7	7	7	7	7	6	1	7	7	7	7	7	6	7	7	6	6	6	5	4	5
653	护理	2023	20	1	0	3	3	2	2	2	2	4	2	2	2	1	4	2	3	2	2	5	2	4	3	4	4	4	6	7	3	6	6	5	7	7	7	7	7	6	7	7	7	7	5	7	7	2	3
105	临床五班	2021	20	1	0	4	4	3	4	4	4	4	2	3	4	4	4	3	2	2	3	3	2	2	4	5	2	3	4	6	6	5	6	4	7	7	7	7	7	7	7	7	7	7	7	7	7	3	2
106	临床五班	2021	21	1	0	5	4	3	4	4	4	4	4	3	4	4	4	3	2	2	3	3	2	2	4	5	2	3	4	6	6	5	6	4	7	7	7	7	7	7	7	7	7	7	7	7	7	3	2
589	护理	2023	19	1	0	2	3	2	3	3	2	2	2	1	2	1	1	2	2	2	1	2	2	5	1	3	2	1	4	6	6	5	6	5	7	7	7	7	7	7	7	7	7	7	7	7	6	5	5
765	护理	2023	19	1	0	5	4	4	5	1	4	4	3	2	1	1	2	2	2	2	3	3	2	2	1	4	2	2	6	6	6	6	6	6	6	6	6	6	7	7	7	7	7	7	7	7	7	3	3
431	药物制剂	2023	18	1	0	3	3	3	3	2	2	3	2	1	3	2	2	2	2	2	3	2	3	2	3	3	2	2	5	6	5	6	6	6	7	7	7	7	7	7	7	7	7	7	7	7	6	2	2
633	护理	2023	20	1	0	4	4	4	4	2	2	4	3	4	3	2	3	2	2	2	2	3	3	3	3	3	3	3	6	6	6	5	7	7	7	7	7	7	7	7	7	7	7	7	7	7	6	4	4
[truncated: 51 more columns]
